# Supplementary material for: Comprehensive analysis of PHGDH for predicting prognosis and immunotherapy response in patients with endometrial carcinoma
Source: BMC Med Genomics. 2023 Feb 20;16:29. doi: 10.1186/s12920-023-01463-5 (PMC9942409; doi:10.1186/s12920-023-01463-5)
Supplement: Supplementary file 1 — Supplementary Material 1 [file 12920_2023_1463_MOESM1_ESM.xlsx]

## Sheet: Additional file 2
Additional file 2 Drug sensitivity analysis of PHGDH from the CellMinerTM database
Gene	Drug	cor	pvalue
PHGDH	Dasatinib	-0.385967	0.00232088
PHGDH	Pluripotin	-0.364563	0.00418646
PHGDH	BMS-690514	-0.36324	0.00433641
PHGDH	6-Thioguanine	-0.361256	0.00457017
PHGDH	BMS-599626	-0.347152	0.00657693
