# Supplementary material for: Comprehensive analysis of PHGDH for predicting prognosis and immunotherapy response in patients with endometrial carcinoma
Source: BMC Med Genomics. 2023 Feb 20;16:29. doi: 10.1186/s12920-023-01463-5 (PMC9942409; doi:10.1186/s12920-023-01463-5)
Supplement: Supplementary file 3 — Supplementary Material 3 [file 12920_2023_1463_MOESM3_ESM.xlsx]

## Sheet: UCEC_rnaseq_clinical
Additional file 3 Clinical data of patients in TCGA-CESC (containing 1-, 3-, and 5-year survival data) and expression of PHGDH.
RNAseq No.	status	same data repeatedly tested	sample	follow_up.vital_status	histological_type.x	histologic_grade	vital_status	age_at_initial_pathologic_diagnosis.x	OS	OS.time.y	DSS	DSS.time	DFI	DFI.time	PFI	PFI.time
TCGA-SL-A6JA-01A-11R-A31O-07	Tumor	No	TCGA-SL-A6JA	Alive	Endometrioid endometrial adenocarcinoma	G3	Alive	77	0	7	0	7	0	7	0	7
TCGA-SL-A6J9-01A-11R-A31O-07	Tumor	No	TCGA-SL-A6J9	Alive	Endometrioid endometrial adenocarcinoma	G3	Alive	73	0	2	0	2			0	2
TCGA-SJ-A6ZJ-01A-12R-A34R-07	Tumor	No	TCGA-SJ-A6ZJ	Alive;Alive	Endometrioid endometrial adenocarcinoma	G2	Alive	61	0	556	0	556	0	556	0	556
TCGA-SJ-A6ZI-01A-12R-A34R-07	Tumor	No	TCGA-SJ-A6ZI	Alive;Alive	Endometrioid endometrial adenocarcinoma	G1	Alive	64	0	631	0	631	0	631	0	631
TCGA-QS-A8F1-01A-21R-A37O-07	Tumor	No	TCGA-QS-A8F1	Dead	Serous endometrial adenocarcinoma	G3	Alive	85	1	135	1	135			1	135
TCGA-QS-A744-01A-11R-A34R-07	Tumor	No	TCGA-QS-A744	Alive	Endometrioid endometrial adenocarcinoma	G2	Alive	86	0	451	0	451			0	451
TCGA-QS-A5YR-01A-31R-A31O-07	Tumor	No	TCGA-QS-A5YR	Alive	Endometrioid endometrial adenocarcinoma	G2	Alive	61	0	719	0	719			0	719
TCGA-QS-A5YQ-01A-11R-A31O-07	Tumor	No	TCGA-QS-A5YQ	Alive	Endometrioid endometrial adenocarcinoma	G1	Alive	55	0	759	0	759	0	759	0	759
TCGA-QF-A5YT-01A-11R-A31O-07	Tumor	No	TCGA-QF-A5YT	Alive	Endometrioid endometrial adenocarcinoma	G1	Alive	57	0	1215	0	1215	0	1215	0	1215
TCGA-QF-A5YS-01A-11R-A31O-07	Tumor	No	TCGA-QF-A5YS	Alive	Mixed serous and endometrioid	G2	Alive	57	0	689	0	689	0	689	0	689
TCGA-PG-A917-01A-31R-A37O-07	Tumor	No	TCGA-PG-A917	Alive	Endometrioid endometrial adenocarcinoma	G2	Alive	74	0	212	0	212	0	212	0	212
TCGA-PG-A916-01A-11R-A37O-07	Tumor	No	TCGA-PG-A916	Alive	Endometrioid endometrial adenocarcinoma	G2	Alive	70	0	522	0	522	0	522	0	522
TCGA-PG-A915-01A-11R-A37O-07	Tumor	No	TCGA-PG-A915	Alive	Serous endometrial adenocarcinoma	G3	Alive	60	0	249	0	249	0	249	0	249
TCGA-PG-A914-01A-11R-A37O-07	Tumor	No	TCGA-PG-A914	Alive;Alive	Serous endometrial adenocarcinoma	G3	Alive	73	0	687	0	687	0	687	0	687
TCGA-PG-A7D5-01A-11R-A34R-07	Tumor	No	TCGA-PG-A7D5	Alive	Serous endometrial adenocarcinoma	G3	Alive	62	0	1177	0	1177			0	1177
TCGA-PG-A6IB-01A-21R-A31O-07	Tumor	No	TCGA-PG-A6IB	Alive;Alive	Serous endometrial adenocarcinoma	G3	Alive	68	0	648	0	648	0	648	0	648
TCGA-PG-A5BC-01A-12R-A27V-07	Tumor	No	TCGA-PG-A5BC	Alive	Serous endometrial adenocarcinoma	G3	Alive	72	0	707	0	707	0	707	0	707
TCGA-KP-A3W4-01A-11R-A22K-07	Tumor	No	TCGA-KP-A3W4		Serous endometrial adenocarcinoma	G3	Dead	63	1	554	1	554			1	321
TCGA-KP-A3W3-01A-11R-A22K-07	Tumor	No	TCGA-KP-A3W3		Serous endometrial adenocarcinoma	G3	Alive	72	0	794	0	794	1	661	1	661
TCGA-KP-A3W1-01A-11R-A22K-07	Tumor	No	TCGA-KP-A3W1		Serous endometrial adenocarcinoma	G3	Alive	76	0	288	0	288	0	288	0	288
TCGA-KP-A3W0-01A-21R-A22K-07	Tumor	No	TCGA-KP-A3W0		Serous endometrial adenocarcinoma	G3	Alive	72	0	404	0	404	0	404	0	404
TCGA-KP-A3VZ-01A-11R-A22K-07	Tumor	No	TCGA-KP-A3VZ		Serous endometrial adenocarcinoma	High Grade	Alive	69	0	722	0	722			0	722
TCGA-KJ-A3U4-01A-11R-A22K-07	Tumor	No	TCGA-KJ-A3U4	Alive	Serous endometrial adenocarcinoma	G1	Alive	55	0	1095	0	1095			1	306
TCGA-K6-A3WQ-01A-11R-A22K-07	Tumor	No	TCGA-K6-A3WQ	Alive;Dead	Serous endometrial adenocarcinoma	G3	Alive	60	1	427	1	427			1	351
TCGA-JU-AAVI-01A-11R-A40A-07	Tumor	No	TCGA-JU-AAVI	Dead	Serous endometrial adenocarcinoma	G3	Alive	61	1	540	1	540	1	505	1	505
TCGA-H5-A2HR-01A-11R-A180-07	Tumor	No	TCGA-H5-A2HR	Alive	Endometrioid endometrial adenocarcinoma	G3	Alive	71	0	53	0	53			0	53
TCGA-FI-A3PX-01A-11R-A22K-07	Tumor	No	TCGA-FI-A3PX	Alive	Serous endometrial adenocarcinoma	High Grade	Alive	57	0	2384	0	2384	0	2384	0	2384
TCGA-FI-A3PV-01A-11R-A22K-07	Tumor	No	TCGA-FI-A3PV	Dead	Serous endometrial adenocarcinoma	High Grade	Dead	68	1	1249	1	1249			1	1249
TCGA-FI-A2F9-01A-11R-A17B-07	Tumor	No	TCGA-FI-A2F9	Alive;Alive	Endometrioid endometrial adenocarcinoma	G3	Alive	79	0	1803	0	1803	0	1803	0	1803
TCGA-FI-A2F8-01A-12R-A17B-07	Tumor	No	TCGA-FI-A2F8	Alive	Serous endometrial adenocarcinoma	G3	Alive	64	0	933	0	933	0	933	0	933
TCGA-FI-A2F4-01A-11R-A17B-07	Tumor	No	TCGA-FI-A2F4	Alive;Alive	Endometrioid endometrial adenocarcinoma	G3	Alive	64	0	2230	0	2230	0	2230	0	2230
TCGA-FI-A2EY-01A-12R-A18M-07	Tumor	No	TCGA-FI-A2EY	Dead	Serous endometrial adenocarcinoma	G3	Dead	63	1	880	0	880	0	880	1	577
TCGA-FI-A2EX-01A-11R-A17B-07	Tumor	No	TCGA-FI-A2EX	Alive	Serous endometrial adenocarcinoma	G3	Alive	58	0	284	0	284	1	213	1	213
TCGA-FI-A2EW-01A-11R-A17B-07	Tumor	No	TCGA-FI-A2EW	Alive	Serous endometrial adenocarcinoma	G3	Alive	71	0	1795	0	1795	1	1169	1	1169
TCGA-FI-A2EU-01A-11R-A17B-07	Tumor	No	TCGA-FI-A2EU	Alive	Serous endometrial adenocarcinoma	G3	Alive	68	0	2941	0	2941	0	2941	0	2941
TCGA-FI-A2D6-01A-11R-A17B-07	Tumor	No	TCGA-FI-A2D6	Alive;Dead	Endometrioid endometrial adenocarcinoma	G3	Alive	74	1	767	0	767	0	767	0	767
TCGA-FI-A2D5-01A-11R-A17B-07	Tumor	No	TCGA-FI-A2D5	Dead	Endometrioid endometrial adenocarcinoma	G3	Dead	56	1	421	1	421			1	280
TCGA-FI-A2D4-01A-12R-A17B-07	Tumor	No	TCGA-FI-A2D4	Dead	Endometrioid endometrial adenocarcinoma	G3	Dead	44	1	243	1	243			1	243
TCGA-FI-A2D2-01A-11R-A17B-07	Tumor	No	TCGA-FI-A2D2	Alive;Dead	Mixed serous and endometrioid	G3	Alive	66	1	2352	1	2352	1	1917	1	1917
TCGA-FI-A2D0-01A-11R-A17B-07	Tumor	No	TCGA-FI-A2D0	Alive;Alive	Endometrioid endometrial adenocarcinoma	G3	Alive	55	0	1213	0	1213	0	1213	0	1213
TCGA-FI-A2CY-01A-11R-A17B-07	Tumor	No	TCGA-FI-A2CY	Alive;Alive	Mixed serous and endometrioid	G3	Alive	60	0	2080	0	2080	0	2080	0	2080
TCGA-FI-A2CX-01A-11R-A17B-07	Tumor	No	TCGA-FI-A2CX	Alive;Alive	Endometrioid endometrial adenocarcinoma	G3	Alive	82	0	2031	0	2031	0	2031	0	2031
TCGA-EY-A72D-01A-12R-A34R-07	Tumor	No	TCGA-EY-A72D	Alive	Endometrioid endometrial adenocarcinoma	G3	Alive	87	0	179	0	179	0	179	0	179
TCGA-EY-A5W2-01A-11R-A31O-07	Tumor	No	TCGA-EY-A5W2	Alive	Endometrioid endometrial adenocarcinoma	G3	Alive	72	0	516	0	516	0	516	0	516
TCGA-EY-A54A-01A-11R-A27V-07	Tumor	No	TCGA-EY-A54A	Alive	Endometrioid endometrial adenocarcinoma	G3	Alive	67	0	447	0	447	0	447	0	447
TCGA-EY-A549-01A-11R-A27V-07	Tumor	No	TCGA-EY-A549	Alive	Endometrioid endometrial adenocarcinoma	G3	Alive	78	0	605	0	605	0	605	0	605
TCGA-EY-A548-01A-11R-A27V-07	Tumor	No	TCGA-EY-A548	Alive	Endometrioid endometrial adenocarcinoma	G1	Alive	83	0	430	0	430	0	430	0	430
TCGA-EY-A547-01A-11R-A27V-07	Tumor	No	TCGA-EY-A547	Alive	Endometrioid endometrial adenocarcinoma	G3	Alive	75	0	545	0	545	0	545	0	545
TCGA-EY-A4KR-01A-11R-A27V-07	Tumor	No	TCGA-EY-A4KR	Dead	Serous endometrial adenocarcinoma	G3	Alive	56	1	346	1	346			1	346
TCGA-EY-A3QX-01A-11R-A22K-07	Tumor	No	TCGA-EY-A3QX	Alive;Dead	Serous endometrial adenocarcinoma	G3	Alive	64	1	989	1	989			1	896
TCGA-EY-A3L3-01A-11R-A22K-07	Tumor	No	TCGA-EY-A3L3	Alive;Alive	Serous endometrial adenocarcinoma	G3	Alive	82	0	832	0	832	0	832	0	832
TCGA-EY-A2OQ-01A-11R-A19W-07	Tumor	No	TCGA-EY-A2OQ	Alive;Alive	Endometrioid endometrial adenocarcinoma	G3	Alive	61	0	885	0	885	0	885	0	885
TCGA-EY-A2OP-01A-11R-A19W-07	Tumor	No	TCGA-EY-A2OP	Alive;Alive	Endometrioid endometrial adenocarcinoma	G3	Alive	63	0	944	0	944	0	944	0	944
TCGA-EY-A2OO-01A-11R-A19W-07	Tumor	No	TCGA-EY-A2OO	Alive;Alive	Mixed serous and endometrioid	G3	Alive	56	0	1392	0	1392	0	1392	0	1392
TCGA-EY-A2ON-01A-21R-A18M-07	Tumor	No	TCGA-EY-A2ON	Alive;Dead	Serous endometrial adenocarcinoma	G3	Alive	61	1	610	1	610			1	226
TCGA-EY-A2OM-01A-11R-A18M-07	Tumor	No	TCGA-EY-A2OM	Alive;Alive	Endometrioid endometrial adenocarcinoma	G3	Alive	55	0	694	0	694	0	694	0	694
TCGA-EY-A215-01A-11R-A14M-07	Tumor	No	TCGA-EY-A215	Alive	Endometrioid endometrial adenocarcinoma	G3	Alive	60	0	574	0	574	0	574	0	574
TCGA-EY-A214-01A-12R-A157-07	Tumor	No	TCGA-EY-A214	Alive	Endometrioid endometrial adenocarcinoma	G3	Alive	66	0	438	0	438	0	438	0	438
TCGA-EY-A212-01A-11R-A14M-07	Tumor	No	TCGA-EY-A212	Dead	Serous endometrial adenocarcinoma	G3	Alive	83	1	310	1	310			1	310
TCGA-EY-A210-01A-11R-A157-07	Tumor	No	TCGA-EY-A210	Alive	Mixed serous and endometrioid	G3	Alive	82	0	383	0	383	0	383	0	383
TCGA-EY-A1H0-01A-11R-A13S-07	Tumor	No	TCGA-EY-A1H0	Alive	Endometrioid endometrial adenocarcinoma	G2	Alive	57	0	588	0	588			0	588
TCGA-EY-A1GX-01A-12R-A13S-07	Tumor	No	TCGA-EY-A1GX	Alive;Dead	Endometrioid endometrial adenocarcinoma	G2	Alive	76	1	1127	0	1127	1	743	1	743
TCGA-EY-A1GW-01A-22R-A13S-07	Tumor	No	TCGA-EY-A1GW	Dead	Endometrioid endometrial adenocarcinoma	G3	Alive	73	1	337	1	337			1	190
TCGA-EY-A1GV-01A-11R-A13S-07	Tumor	No	TCGA-EY-A1GV	Alive	Mixed serous and endometrioid	G3	Alive	75	0	481	0	481	0	481	0	481
TCGA-EY-A1GU-01A-11R-A13S-07	Tumor	No	TCGA-EY-A1GU	Alive;Dead	Endometrioid endometrial adenocarcinoma	G2	Alive	66	1	997	0	997	0	997	0	997
TCGA-EY-A1GT-01A-11R-A13S-07	Tumor	No	TCGA-EY-A1GT	Alive	Endometrioid endometrial adenocarcinoma	G1	Alive	68	0	490	0	490	0	490	0	490
TCGA-EY-A1GS-01A-11R-A13S-07	Tumor	No	TCGA-EY-A1GS	Alive;Dead	Serous endometrial adenocarcinoma	G3	Alive	71	1	670	1	670			1	670
TCGA-EY-A1GR-01A-11R-A13S-07	Tumor	No	TCGA-EY-A1GR	Alive	Endometrioid endometrial adenocarcinoma	G3	Alive	67	0	536	0	536	0	536	0	536
TCGA-EY-A1GQ-01A-21R-A13S-07	Tumor	No	TCGA-EY-A1GQ	Alive	Endometrioid endometrial adenocarcinoma	G3	Alive	76	0	544	0	544	1	334	1	334
TCGA-EY-A1GP-01A-11R-A13S-07	Tumor	No	TCGA-EY-A1GP	Alive	Endometrioid endometrial adenocarcinoma	G1	Alive	54	0	573	0	573	0	573	0	573
TCGA-EY-A1GO-01A-11R-A14D-07	Tumor	No	TCGA-EY-A1GO	Alive	Endometrioid endometrial adenocarcinoma	G2	Alive	65	0	586	0	586	1	517	1	517
TCGA-EY-A1GM-01A-12R-A14D-07	Tumor	No	TCGA-EY-A1GM	Alive;Dead	Mixed serous and endometrioid	G3	Alive	60	1	995	1	995	1	791	1	791
TCGA-EY-A1GL-01A-11R-A13S-07	Tumor	No	TCGA-EY-A1GL	Alive;Alive	Endometrioid endometrial adenocarcinoma	G2	Alive	51	0	1014	0	1014	0	1014	0	1014
TCGA-EY-A1GK-01A-11R-A13S-07	Tumor	No	TCGA-EY-A1GK	Alive	Endometrioid endometrial adenocarcinoma	G3	Alive	74	0	693	0	693	0	693	0	693
TCGA-EY-A1GI-01A-11R-A13S-07	Tumor	No	TCGA-EY-A1GI	Alive	Endometrioid endometrial adenocarcinoma	G2	Alive	52	0	710	0	710	0	710	0	710
TCGA-EY-A1GH-01A-11R-A13S-07	Tumor	No	TCGA-EY-A1GH	Alive	Endometrioid endometrial adenocarcinoma	G2	Alive	70	0	710	0	710	0	710	0	710
TCGA-EY-A1GF-01A-11R-A13S-07	Tumor	No	TCGA-EY-A1GF	Alive	Endometrioid endometrial adenocarcinoma	G2	Alive	75	0	826	0	826	0	826	0	826
TCGA-EY-A1GE-01A-11R-A13S-07	Tumor	No	TCGA-EY-A1GE	Alive	Endometrioid endometrial adenocarcinoma	G1	Alive	67	0	741	0	741	0	741	0	741
TCGA-EY-A1GD-01A-11R-A13S-07	Tumor	No	TCGA-EY-A1GD	Alive;Alive	Endometrioid endometrial adenocarcinoma	G1	Alive	51	0	1639	0	1639	0	1639	0	1639
TCGA-EY-A1GC-01A-11R-A13S-07	Tumor	No	TCGA-EY-A1GC	Alive;Alive	Endometrioid endometrial adenocarcinoma	G3	Alive	62	0	1647	0	1647	0	1647	0	1647
TCGA-EY-A1G8-01A-11R-A13S-07	Tumor	No	TCGA-EY-A1G8	Dead	Endometrioid endometrial adenocarcinoma	G3	Dead	83	1	456	0	456	0	456	0	456
TCGA-EY-A1G7-01A-11R-A13S-07	Tumor	No	TCGA-EY-A1G7	Dead	Endometrioid endometrial adenocarcinoma	G2	Dead	86	1	189	1	189	1	95	1	95
TCGA-EO-A3L0-01A-11R-A22K-07	Tumor	No	TCGA-EO-A3L0	Alive;Alive	Endometrioid endometrial adenocarcinoma	G3	Alive	76	0	1554	0	1554	0	1554	0	1554
TCGA-EO-A3KX-01A-11R-A22K-07	Tumor	No	TCGA-EO-A3KX	Alive;Alive	Endometrioid endometrial adenocarcinoma	G3	Alive	80	0	1170	0	1170	0	1170	0	1170
TCGA-EO-A3KW-01A-11R-A22K-07	Tumor	No	TCGA-EO-A3KW	Alive	Serous endometrial adenocarcinoma	G3	Alive	72	0	497	0	497	0	497	0	497
TCGA-EO-A3KU-01A-11R-A22K-07	Tumor	No	TCGA-EO-A3KU	Alive;Alive	Serous endometrial adenocarcinoma	G3	Alive	68	0	677	0	677	0	677	0	677
TCGA-EO-A3B1-01A-12R-A19W-07	Tumor	No	TCGA-EO-A3B1	Alive;Alive	Serous endometrial adenocarcinoma	G3	Alive	63	0	820	0	820	0	820	0	820
TCGA-EO-A3B0-01A-12R-A19W-07	Tumor	No	TCGA-EO-A3B0	Alive;Alive	Endometrioid endometrial adenocarcinoma	G3	Alive	43	0	1412	0	1412			0	1412
TCGA-EO-A3AZ-01A-12R-A19W-07	Tumor	No	TCGA-EO-A3AZ	Alive;Alive	Mixed serous and endometrioid	G3	Alive	80	0	826	0	826	0	826	0	826
TCGA-EO-A3AY-01A-12R-A19W-07	Tumor	No	TCGA-EO-A3AY	Alive;Alive	Endometrioid endometrial adenocarcinoma	G3	Alive	58	0	1158	0	1158	1	1163	1	1163
TCGA-EO-A3AV-01A-12R-A19W-07	Tumor	No	TCGA-EO-A3AV	Alive;Alive	Endometrioid endometrial adenocarcinoma	G3	Alive	51	0	1069	0	1069	0	1069	0	1069
TCGA-EO-A3AU-01A-21R-A19W-07	Tumor	No	TCGA-EO-A3AU	Alive;Alive	Endometrioid endometrial adenocarcinoma	G3	Alive	72	0	1543	0	1543	0	1543	1	1178
TCGA-EO-A3AS-01A-11R-A19W-07	Tumor	No	TCGA-EO-A3AS	Alive	Endometrioid endometrial adenocarcinoma	G3	Alive	86	0	1046	0	1046	0	1046	0	1046
TCGA-EO-A2CH-01A-11R-A180-07	Tumor	No	TCGA-EO-A2CH	Dead;Dead	Serous endometrial adenocarcinoma	G3	Dead	73	1	590	1	590			1	304
TCGA-EO-A2CG-01A-12R-A180-07	Tumor	No	TCGA-EO-A2CG	Alive;Alive	Serous endometrial adenocarcinoma	G3	Alive	69	0	1564	0	1564	0	1564	0	1564
TCGA-EO-A22Y-01A-11R-A180-07	Tumor	No	TCGA-EO-A22Y	Alive;Alive	Endometrioid endometrial adenocarcinoma	G3	Alive	68	0	1567	0	1567	0	1567	0	1567
TCGA-EO-A22X-01A-11R-A180-07	Tumor	No	TCGA-EO-A22X	Alive;Alive;Alive	Endometrioid endometrial adenocarcinoma	G3	Alive	36	0	1752	0	1752	0	1752	0	1752
TCGA-EO-A22U-01A-11R-A180-07	Tumor	No	TCGA-EO-A22U	Alive	Endometrioid endometrial adenocarcinoma	G3	Alive	83	0	1407	0	1407	0	1407	0	1407
TCGA-EO-A22T-01A-21R-A18M-07	Tumor	No	TCGA-EO-A22T	Alive	Endometrioid endometrial adenocarcinoma	G3	Alive	56	0	2035	0	2035	0	2035	0	2035
TCGA-EO-A22S-01A-11R-A18M-07	Tumor	No	TCGA-EO-A22S	Alive	Endometrioid endometrial adenocarcinoma	G3	Alive	58	0	1872	0	1872	0	1872	0	1872
TCGA-EO-A22R-01A-11R-A18M-07	Tumor	No	TCGA-EO-A22R	Alive	Endometrioid endometrial adenocarcinoma	G3	Alive	56	0	1878	0	1878	0	1878	0	1878
TCGA-EO-A1Y8-01A-11R-A157-07	Tumor	No	TCGA-EO-A1Y8	Alive;Alive	Serous endometrial adenocarcinoma	G3	Alive	87	0	1147	0	1147	0	1147	0	1147
TCGA-EO-A1Y7-01A-11R-A157-07	Tumor	No	TCGA-EO-A1Y7	Alive;Alive	Endometrioid endometrial adenocarcinoma	G3	Alive	65	0	1495	0	1495			1	880
TCGA-EO-A1Y5-01A-11R-A157-07	Tumor	No	TCGA-EO-A1Y5	Alive;Alive	Serous endometrial adenocarcinoma	G3	Alive	63	0	332	0	332	0	332	0	332
TCGA-EC-A24G-01A-11R-A16F-07	Tumor	No	TCGA-EC-A24G	Alive;Alive	Endometrioid endometrial adenocarcinoma	G3	Alive	57	0	511	0	511	0	511	0	511
TCGA-EC-A1QX-01A-31R-A16F-07	Tumor	No	TCGA-EC-A1QX	Alive;Not Available	Endometrioid endometrial adenocarcinoma	G3	Alive	71	0	224	0	224			1	219
TCGA-EC-A1NJ-01A-31R-A14D-07	Tumor	No	TCGA-EC-A1NJ	Alive;Not Available	Endometrioid endometrial adenocarcinoma	G2	Alive	73	0	488	0	488	0	488	0	488
TCGA-E6-A8L9-01A-21R-A37O-07	Tumor	No	TCGA-E6-A8L9	Alive;Alive	Serous endometrial adenocarcinoma	G3	Alive	61	0	1013	0	1013	0	1013	0	1013
TCGA-E6-A2P9-01A-11R-A19W-07	Tumor	No	TCGA-E6-A2P9	Alive;Alive	Endometrioid endometrial adenocarcinoma	G3	Alive	65	0	1386	0	1386	0	1386	0	1386
TCGA-E6-A2P8-01A-11R-A19W-07	Tumor	No	TCGA-E6-A2P8	Dead	Mixed serous and endometrioid	G3	Dead	53	1	72	1	72			1	60
TCGA-E6-A1M0-11A-11R-A144-07	Normal	No	TCGA-E6-A1M0	Alive;Alive	Endometrioid endometrial adenocarcinoma	G3	Alive	56	0	1793	0	1793	0	1793	0	1793
TCGA-E6-A1M0-01A-11R-A144-07	Tumor	No	TCGA-E6-A1M0	Alive;Alive	Endometrioid endometrial adenocarcinoma	G3	Alive	56	0	1793	0	1793	0	1793	0	1793
TCGA-E6-A1LZ-01A-11R-A144-07	Tumor	No	TCGA-E6-A1LZ	Alive;Alive	Serous endometrial adenocarcinoma	G3	Alive	76	0	2406	0	2406	0	2406	0	2406
TCGA-E6-A1LX-01A-11R-A14D-07	Tumor	No	TCGA-E6-A1LX	Alive	Endometrioid endometrial adenocarcinoma	G3	Alive	40	0	711	0	711	0	711	0	711
TCGA-DI-A2QY-11A-11R-A19W-07	Normal	No	TCGA-DI-A2QY	Dead	Serous endometrial adenocarcinoma	G3	Alive	64	1	3349	0	3349	0	3349	0	3349
TCGA-DI-A2QY-01A-12R-A19W-07	Tumor	No	TCGA-DI-A2QY	Dead	Serous endometrial adenocarcinoma	G3	Alive	64	1	3349	0	3349	0	3349	0	3349
TCGA-DI-A2QU-11A-11R-A18M-07	Normal	No	TCGA-DI-A2QU		Endometrioid endometrial adenocarcinoma	G3	Dead	67	1	946	1	946			1	946
TCGA-DI-A2QU-01A-11R-A18M-07	Tumor	No	TCGA-DI-A2QU		Endometrioid endometrial adenocarcinoma	G3	Dead	67	1	946	1	946			1	946
TCGA-DI-A2QT-01A-12R-A19W-07	Tumor	No	TCGA-DI-A2QT		Serous endometrial adenocarcinoma	G3	Dead	51	1	377	1	377			1	377
TCGA-DI-A1NO-01A-31R-A157-07	Tumor	No	TCGA-DI-A1NO	Dead	Endometrioid endometrial adenocarcinoma	G3	Dead	68	1	285	1	285			1	285
TCGA-DI-A1NN-01A-11R-A16F-07	Tumor	No	TCGA-DI-A1NN	Alive	Serous endometrial adenocarcinoma	G3	Alive	63	0	1076	0	1076	1	1023	1	1023
TCGA-DI-A1BY-01A-21R-A137-07	Tumor	No	TCGA-DI-A1BY	Alive	Endometrioid endometrial adenocarcinoma	G2	Alive	63	0	1114	0	1114	0	1114	0	1114
TCGA-DI-A1BU-01A-11R-A137-07	Tumor	No	TCGA-DI-A1BU	Alive	Mixed serous and endometrioid	G3	Alive	55	0	1195	0	1195	0	1195	0	1195
TCGA-DI-A0WH-01A-12R-A12I-07	Tumor	No	TCGA-DI-A0WH	Alive	Endometrioid endometrial adenocarcinoma	G3	Alive	64	0	496	0	496	0	496	0	496
TCGA-DF-A2L0-01A-11R-A180-07	Tumor	No	TCGA-DF-A2L0	Dead	Endometrioid endometrial adenocarcinoma	G3	Dead	60	1	788	1	788	1	523	1	523
TCGA-DF-A2KZ-01A-11R-A213-07	Tumor	No	TCGA-DF-A2KZ		Endometrioid endometrial adenocarcinoma	G3	Alive	87	0	826	0	826			0	826
TCGA-DF-A2KY-01A-21R-A213-07	Tumor	No	TCGA-DF-A2KY		Endometrioid endometrial adenocarcinoma	G3	Alive	49	0	332	0	332			0	332
TCGA-DF-A2KV-01A-11R-A180-07	Tumor	No	TCGA-DF-A2KV	Alive;Alive	Endometrioid endometrial adenocarcinoma	G3	Alive	55	0	2717	0	2717			0	2717
TCGA-DF-A2KU-01A-11R-A180-07	Tumor	No	TCGA-DF-A2KU	Alive;Alive	Endometrioid endometrial adenocarcinoma	G3	Alive	Not Available	0	3067	0	3067	0	3067	0	3067
TCGA-DF-A2KS-01A-11R-A18M-07	Tumor	No	TCGA-DF-A2KS	Alive;Alive	Endometrioid endometrial adenocarcinoma	G3	Alive	69	0	3318	0	3318	0	3318	1	2277
TCGA-DF-A2KR-01A-11R-A180-07	Tumor	No	TCGA-DF-A2KR	Alive	Endometrioid endometrial adenocarcinoma	G3	Alive	84	0	2178	0	2178	0	2178	1	2113
TCGA-DF-A2KN-01A-11R-A180-07	Tumor	No	TCGA-DF-A2KN	Alive	Endometrioid endometrial adenocarcinoma	G3	Alive	Not Available	0	67	0	67	0	67	0	67
TCGA-D1-A3JQ-01A-11R-A22K-07	Tumor	No	TCGA-D1-A3JQ	Alive	Serous endometrial adenocarcinoma	G3	Alive	61	0	526	0	526	0	526	0	526
TCGA-D1-A3JP-01A-31R-A22K-07	Tumor	No	TCGA-D1-A3JP		Serous endometrial adenocarcinoma	G3	Alive	61	0	515	0	515			0	515
TCGA-D1-A3DH-01A-11R-A19W-07	Tumor	No	TCGA-D1-A3DH	Alive	Endometrioid endometrial adenocarcinoma	G3	Alive	71	0	573	0	573	0	573	0	573
TCGA-D1-A3DG-01A-11R-A19W-07	Tumor	No	TCGA-D1-A3DG	Dead	Endometrioid endometrial adenocarcinoma	G3	Alive	81	1	130	0	130			0	130
TCGA-D1-A3DA-01A-12R-A213-07	Tumor	No	TCGA-D1-A3DA	Alive	Endometrioid endometrial adenocarcinoma	G3	Alive	77	0	483	0	483	0	483	0	483
TCGA-D1-A2G7-01A-21R-A180-07	Tumor	No	TCGA-D1-A2G7	Dead	Serous endometrial adenocarcinoma	G3	Alive	65	1	1793	0	1793	0	1793	0	1793
TCGA-D1-A2G6-01A-11R-A17B-07	Tumor	No	TCGA-D1-A2G6		Endometrioid endometrial adenocarcinoma	G3	Dead	53	1	258	1	258			1	258
TCGA-D1-A2G5-01A-11R-A17B-07	Tumor	No	TCGA-D1-A2G5	Alive	Endometrioid endometrial adenocarcinoma	G3	Alive	50	0	1455	0	1455	1	1122	1	1122
TCGA-D1-A2G0-01A-11R-A32Y-07	Tumor	No	TCGA-D1-A2G0	Alive	Mixed serous and endometrioid	G3	Alive	70	0	1484	0	1484			0	1484
TCGA-D1-A1O8-01A-11R-A14D-07	Tumor	No	TCGA-D1-A1O8	Dead	Endometrioid endometrial adenocarcinoma	G3	Dead	70	1	120	0	120	0	120	0	120
TCGA-D1-A1O7-01A-11R-A14D-07	Tumor	No	TCGA-D1-A1O7	Alive	Endometrioid endometrial adenocarcinoma	G1	Alive	60	0	32	0	32	0	32	0	32
TCGA-D1-A1O5-01A-11R-A14D-07	Tumor	No	TCGA-D1-A1O5	Alive	Endometrioid endometrial adenocarcinoma	G1	Alive	61	0	458	0	458	0	458	0	458
TCGA-D1-A1O0-01A-11R-A17B-07	Tumor	No	TCGA-D1-A1O0	Alive	Endometrioid endometrial adenocarcinoma	G3	Alive	77	0	63	0	63	0	63	0	63
TCGA-D1-A1NZ-01A-21R-A14D-07	Tumor	No	TCGA-D1-A1NZ	Alive	Endometrioid endometrial adenocarcinoma	G1	Alive	60	0	548	0	548	0	548	0	548
TCGA-D1-A1NY-01A-11R-A16F-07	Tumor	No	TCGA-D1-A1NY	Alive	Endometrioid endometrial adenocarcinoma	G3	Alive	67	0	513	0	513	0	513	0	513
TCGA-D1-A1NX-01A-11R-A16F-07	Tumor	No	TCGA-D1-A1NX	Alive	Serous endometrial adenocarcinoma	G3	Alive	66	0	555	0	555	1	476	1	476
TCGA-D1-A1NW-01A-11R-A14M-07	Tumor	No	TCGA-D1-A1NW	Alive	Mixed serous and endometrioid	G3	Alive	72	0	22	0	22			0	22
TCGA-D1-A1NU-01A-11R-A14D-07	Tumor	No	TCGA-D1-A1NU	Alive	Serous endometrial adenocarcinoma	G3	Alive	74	0	402	0	402	0	402	0	402
TCGA-D1-A1NS-01A-11R-A14D-07	Tumor	No	TCGA-D1-A1NS	Alive	Endometrioid endometrial adenocarcinoma	G1	Alive	53	0	43	0	43	0	43	0	43
TCGA-D1-A17U-01A-21R-A12I-07	Tumor	No	TCGA-D1-A17U	Alive	Endometrioid endometrial adenocarcinoma	G2	Alive	53	0	697	0	697	0	697	0	697
TCGA-D1-A17T-01A-11R-A12I-07	Tumor	No	TCGA-D1-A17T	Alive	Endometrioid endometrial adenocarcinoma	G2	Alive	67	0	71	0	71	0	71	0	71
TCGA-D1-A17S-01A-11R-A12I-07	Tumor	No	TCGA-D1-A17S	Alive	Endometrioid endometrial adenocarcinoma	G1	Alive	59	0	739	0	739	0	739	0	739
TCGA-D1-A17R-01A-11R-A12I-07	Tumor	No	TCGA-D1-A17R	Dead	Endometrioid endometrial adenocarcinoma	G2	Dead	58	1	339	0	339	0	339	0	339
TCGA-D1-A17Q-01A-11R-A12I-07	Tumor	No	TCGA-D1-A17Q	Alive	Endometrioid endometrial adenocarcinoma	G2	Alive	54	0	54	0	54	0	54	0	54
TCGA-D1-A17N-01A-11R-A12I-07	Tumor	No	TCGA-D1-A17N	Alive	Endometrioid endometrial adenocarcinoma	G2	Alive	46	0	46	0	46	0	46	0	46
TCGA-D1-A17M-01A-21R-A12I-07	Tumor	No	TCGA-D1-A17M	Alive	Endometrioid endometrial adenocarcinoma	G1	Alive	56	0	311	0	311	0	311	0	311
TCGA-D1-A17L-01A-11R-A12I-07	Tumor	No	TCGA-D1-A17L	Alive	Endometrioid endometrial adenocarcinoma	G1	Alive	81	0	802	0	802	0	802	0	802
TCGA-D1-A17K-01A-11R-A12I-07	Tumor	No	TCGA-D1-A17K	Alive	Endometrioid endometrial adenocarcinoma	G2	Alive	74	0	854	0	854	1	815	1	815
TCGA-D1-A17H-01A-11R-A12I-07	Tumor	No	TCGA-D1-A17H	Alive	Endometrioid endometrial adenocarcinoma	G1	Alive	61	0	852	0	852	0	852	0	852
TCGA-D1-A17F-01A-11R-A12I-07	Tumor	No	TCGA-D1-A17F	Alive	Endometrioid endometrial adenocarcinoma	G2	Alive	68	0	39	0	39	0	39	0	39
TCGA-D1-A17D-01A-12R-A12I-07	Tumor	No	TCGA-D1-A17D	Alive	Endometrioid endometrial adenocarcinoma	G3	Alive	58	0	926	0	926	0	926	0	926
TCGA-D1-A17C-01A-11R-A12I-07	Tumor	No	TCGA-D1-A17C	Alive	Endometrioid endometrial adenocarcinoma	G1	Alive	78	0	30	0	30	0	30	0	30
TCGA-D1-A17B-01A-22R-A12I-07	Tumor	No	TCGA-D1-A17B	Alive	Endometrioid endometrial adenocarcinoma	G2	Alive	69	0	213	0	213	0	213	0	213
TCGA-D1-A17A-01A-11R-A12I-07	Tumor	No	TCGA-D1-A17A	Alive	Endometrioid endometrial adenocarcinoma	G3	Alive	59	0	48	0	48	0	48	0	48
TCGA-D1-A179-01A-11R-A12I-07	Tumor	No	TCGA-D1-A179	Dead	Serous endometrial adenocarcinoma	High Grade	Alive	76	1	448	1	448	1	427	1	427
TCGA-D1-A177-01A-21R-A12I-07	Tumor	No	TCGA-D1-A177	Alive	Endometrioid endometrial adenocarcinoma	G2	Alive	70	0	548	0	548	1	347	1	347
TCGA-D1-A176-01A-11R-A12I-07	Tumor	No	TCGA-D1-A176	Alive	Endometrioid endometrial adenocarcinoma	G2	Alive	67	0	917	0	917	0	917	0	917
TCGA-D1-A175-01A-11R-A12I-07	Tumor	No	TCGA-D1-A175	Alive	Endometrioid endometrial adenocarcinoma	G3	Alive	48	0	202	0	202	0	202	0	202
TCGA-D1-A174-01A-11R-A12I-07	Tumor	No	TCGA-D1-A174	Alive	Endometrioid endometrial adenocarcinoma	G3	Alive	51	0	594	0	594	0	594	0	594
TCGA-D1-A16Y-01A-31R-A12I-07	Tumor	No	TCGA-D1-A16Y	Alive	Endometrioid endometrial adenocarcinoma	G1	Alive	56	0	532	0	532	0	532	0	532
TCGA-D1-A16X-01A-11R-A12I-07	Tumor	No	TCGA-D1-A16X	Alive	Endometrioid endometrial adenocarcinoma	G2	Alive	54	0	111	0	111	0	111	0	111
TCGA-D1-A16V-01A-11R-A12I-07	Tumor	No	TCGA-D1-A16V	Dead	Endometrioid endometrial adenocarcinoma	G3	Alive	78	1	120	0	120	0	120	0	120
TCGA-D1-A16S-01A-11R-A12I-07	Tumor	No	TCGA-D1-A16S	Alive	Serous endometrial adenocarcinoma	High Grade	Alive	70	0	568	0	568	0	568	0	568
TCGA-D1-A16R-01A-11R-A12I-07	Tumor	No	TCGA-D1-A16R	Alive	Endometrioid endometrial adenocarcinoma	G1	Alive	39	0	21	0	21	0	21	0	21
TCGA-D1-A16Q-01A-12R-A12I-07	Tumor	No	TCGA-D1-A16Q	Alive	Endometrioid endometrial adenocarcinoma	G2	Alive	54	0	324	0	324	0	324	0	324
TCGA-D1-A16O-01A-11R-A12I-07	Tumor	No	TCGA-D1-A16O	Alive	Endometrioid endometrial adenocarcinoma	G1	Alive	44	0	1023	0	1023	0	1023	0	1023
TCGA-D1-A16N-01A-11R-A12I-07	Tumor	No	TCGA-D1-A16N	Alive	Endometrioid endometrial adenocarcinoma	G3	Alive	51	0	945	0	945	0	945	0	945
TCGA-D1-A16J-01A-11R-A12I-07	Tumor	No	TCGA-D1-A16J	Alive	Endometrioid endometrial adenocarcinoma	G2	Alive	61	0	910	0	910	0	910	0	910
TCGA-D1-A16I-01A-11R-A12I-07	Tumor	No	TCGA-D1-A16I	Dead	Serous endometrial adenocarcinoma	High Grade	Dead	62	1	350	0	350	0	350	0	350
TCGA-D1-A16G-01A-31R-A12I-07	Tumor	No	TCGA-D1-A16G	Dead	Serous endometrial adenocarcinoma	High Grade	Dead	74	1	834	1	834			1	642
TCGA-D1-A16F-01A-11R-A12I-07	Tumor	No	TCGA-D1-A16F	Alive	Endometrioid endometrial adenocarcinoma	G2	Alive	60	0	80	0	80	0	80	0	80
TCGA-D1-A16E-01A-22R-A12I-07	Tumor	No	TCGA-D1-A16E	Alive	Endometrioid endometrial adenocarcinoma	G1	Alive	73	0	1119	0	1119	0	1119	0	1119
TCGA-D1-A16D-01A-11R-A12I-07	Tumor	No	TCGA-D1-A16D	Alive	Endometrioid endometrial adenocarcinoma	G2	Alive	49	0	1141	0	1141	0	1141	0	1141
TCGA-D1-A16B-01A-11R-A12I-07	Tumor	No	TCGA-D1-A16B	Alive	Endometrioid endometrial adenocarcinoma	G2	Alive	64	0	1106	0	1106	0	1106	0	1106
TCGA-D1-A169-01A-11R-A12I-07	Tumor	No	TCGA-D1-A169	Alive	Endometrioid endometrial adenocarcinoma	G2	Alive	63	0	1135	0	1135			1	519
TCGA-D1-A168-01A-31R-A12I-07	Tumor	No	TCGA-D1-A168	Alive	Endometrioid endometrial adenocarcinoma	G3	Alive	67	0	1098	0	1098	0	1098	0	1098
TCGA-D1-A167-01A-11R-A12I-07	Tumor	No	TCGA-D1-A167	Alive	Endometrioid endometrial adenocarcinoma	G2	Alive	70	0	478	0	478	0	478	0	478
TCGA-D1-A165-01A-11R-A12I-07	Tumor	No	TCGA-D1-A165	Alive	Endometrioid endometrial adenocarcinoma	G1	Alive	64	0	20	0	20	0	20	0	20
TCGA-D1-A163-01A-11R-A12I-07	Tumor	No	TCGA-D1-A163	Alive	Endometrioid endometrial adenocarcinoma	G2	Alive	50	0	991	0	991	1	223	1	223
TCGA-D1-A162-01A-11R-A118-07	Tumor	No	TCGA-D1-A162	Alive	Endometrioid endometrial adenocarcinoma	G1	Alive	69	0	1145	0	1145	0	1145	0	1145
TCGA-D1-A161-01A-11R-A118-07	Tumor	No	TCGA-D1-A161	Alive	Endometrioid endometrial adenocarcinoma	G1	Alive	78	0	892	0	892	0	892	0	892
TCGA-D1-A160-01A-11R-A118-07	Tumor	No	TCGA-D1-A160	Alive	Endometrioid endometrial adenocarcinoma	G2	Alive	70	0	112	0	112	0	112	0	112
TCGA-D1-A15Z-01A-11R-A118-07	Tumor	No	TCGA-D1-A15Z	Dead	Endometrioid endometrial adenocarcinoma	G2	Dead	72	1	58	0	58	0	58	0	58
TCGA-D1-A15X-01A-11R-A118-07	Tumor	No	TCGA-D1-A15X	Alive	Serous endometrial adenocarcinoma	High Grade	Alive	45	0	909	0	909	0	909	0	909
TCGA-D1-A15W-01A-11R-A118-07	Tumor	No	TCGA-D1-A15W	Alive	Endometrioid endometrial adenocarcinoma	G1	Alive	58	0	915	0	915	0	915	0	915
TCGA-D1-A15V-01A-11R-A118-07	Tumor	No	TCGA-D1-A15V	Alive	Serous endometrial adenocarcinoma	G3	Alive	68	0	1201	0	1201	0	1201	0	1201
TCGA-D1-A103-01A-11R-A10J-07	Tumor	No	TCGA-D1-A103	Alive	Endometrioid endometrial adenocarcinoma	G1	Alive	87	0	669	0	669	0	669	0	669
TCGA-D1-A102-01A-11R-A10J-07	Tumor	No	TCGA-D1-A102	Alive	Endometrioid endometrial adenocarcinoma	G2	Alive	49	0	135	0	135	0	135	0	135
TCGA-D1-A101-01A-12R-A10J-07	Tumor	No	TCGA-D1-A101	Alive	Endometrioid endometrial adenocarcinoma	G2	Alive	60	0	53	0	53	0	53	0	53
TCGA-D1-A0ZZ-01A-11R-A10J-07	Tumor	No	TCGA-D1-A0ZZ	Alive	Mixed serous and endometrioid	G3	Alive	80	0	686	0	686	0	686	0	686
TCGA-D1-A0ZV-01A-11R-A10J-07	Tumor	No	TCGA-D1-A0ZV	Alive	Endometrioid endometrial adenocarcinoma	G2	Alive	58	0	728	0	728	0	728	0	728
TCGA-D1-A0ZU-01A-11R-A10J-07	Tumor	No	TCGA-D1-A0ZU	Alive	Endometrioid endometrial adenocarcinoma	G2	Alive	34	0	872	0	872	0	872	0	872
TCGA-D1-A0ZS-01A-11R-A118-07	Tumor	No	TCGA-D1-A0ZS	Alive	Endometrioid endometrial adenocarcinoma	G3	Alive	54	0	148	0	148	0	148	0	148
TCGA-D1-A0ZR-01A-21R-A10J-07	Tumor	No	TCGA-D1-A0ZR	Alive	Endometrioid endometrial adenocarcinoma	G2	Alive	57	0	17	0	17	0	17	0	17
TCGA-D1-A0ZQ-01A-11R-A118-07	Tumor	No	TCGA-D1-A0ZQ	Alive	Endometrioid endometrial adenocarcinoma	G2	Alive	90	0	260	0	260	0	260	0	260
TCGA-D1-A0ZP-01A-21R-A10J-07	Tumor	No	TCGA-D1-A0ZP	Alive	Serous endometrial adenocarcinoma	G3	Alive	59	0	911	0	911			1	629
TCGA-D1-A0ZO-01A-11R-A118-07	Tumor	No	TCGA-D1-A0ZO	Alive	Endometrioid endometrial adenocarcinoma	G1	Alive	75	0	602	0	602	0	602	0	602
TCGA-D1-A0ZN-01A-11R-A118-07	Tumor	No	TCGA-D1-A0ZN	Alive	Endometrioid endometrial adenocarcinoma	G1	Alive	60	0	512	0	512	0	512	1	448
TCGA-BS-A0WQ-01A-21R-A109-07	Tumor	No	TCGA-BS-A0WQ	Alive	Endometrioid endometrial adenocarcinoma	G2	Alive	55	0	2022	0	2022	0	2022	0	2022
TCGA-BS-A0VI-01A-11R-A14D-07	Tumor	No	TCGA-BS-A0VI	Alive;Alive	Endometrioid endometrial adenocarcinoma	G3	Alive	58	0	2646	0	2646	0	2646	0	2646
TCGA-BS-A0V8-01A-11R-A118-07	Tumor	No	TCGA-BS-A0V8	Alive;Alive	Endometrioid endometrial adenocarcinoma	G2	Alive	68	0	2544	0	2544	0	2544	0	2544
TCGA-BS-A0V7-01A-21R-A118-07	Tumor	No	TCGA-BS-A0V7	Alive	Endometrioid endometrial adenocarcinoma	G1	Alive	48	0	1934	0	1934	0	1934	0	1934
TCGA-BS-A0V6-01A-11R-A118-07	Tumor	No	TCGA-BS-A0V6	Alive;Alive	Endometrioid endometrial adenocarcinoma	G1	Alive	55	0	2725	0	2725	0	2725	0	2725
TCGA-BS-A0V4-01A-11R-A14D-07	Tumor	No	TCGA-BS-A0V4	Alive	Endometrioid endometrial adenocarcinoma	G1	Alive	56	0	1810	0	1810	0	1810	0	1810
TCGA-BS-A0UV-01A-11R-A16W-07	Tumor	No	TCGA-BS-A0UV	Alive	Endometrioid endometrial adenocarcinoma	G3	Alive	55	0	2228	0	2228	0	2228	0	2228
TCGA-BS-A0UT-01A-11R-A104-07	Tumor	No	TCGA-BS-A0UT	Alive	Endometrioid endometrial adenocarcinoma	G2	Alive	62	0	2212	0	2212	0	2212	0	2212
TCGA-BS-A0UM-01A-11R-A104-07	Tumor	No	TCGA-BS-A0UM	Alive	Endometrioid endometrial adenocarcinoma	G1	Alive	64	0	2644	0	2644	1	1454	1	1454
TCGA-BS-A0UL-01A-11R-A109-07	Tumor	No	TCGA-BS-A0UL	Alive	Endometrioid endometrial adenocarcinoma	G1	Alive	54	0	2481	0	2481	0	2481	0	2481
TCGA-BS-A0UJ-01A-12R-A104-07	Tumor	No	TCGA-BS-A0UJ	Alive	Endometrioid endometrial adenocarcinoma	G1	Alive	68	0	2506	0	2506	0	2506	0	2506
TCGA-BS-A0UF-01A-11R-A104-07	Tumor	No	TCGA-BS-A0UF	Alive	Endometrioid endometrial adenocarcinoma	G3	Alive	65	0	2611	0	2611	0	2611	0	2611
TCGA-BS-A0UA-01A-11R-A118-07	Tumor	No	TCGA-BS-A0UA	Alive;Alive	Endometrioid endometrial adenocarcinoma	G1	Alive	68	0	3495	0	3495	1	520	1	520
TCGA-BS-A0U9-01B-21R-A10J-07	Tumor	No	TCGA-BS-A0U9	Alive;Alive	Endometrioid endometrial adenocarcinoma	G3	Alive	59	0	2825	0	2825	0	2825	0	2825
TCGA-BS-A0U8-01A-11R-A104-07	Tumor	No	TCGA-BS-A0U8	Alive	Endometrioid endometrial adenocarcinoma	G1	Alive	55	0	2963	0	2963	0	2963	0	2963
TCGA-BS-A0U7-01A-21R-A104-07	Tumor	No	TCGA-BS-A0U7	Dead	Endometrioid endometrial adenocarcinoma	G2	Dead	63	1	935	0	935	0	935	0	935
TCGA-BS-A0U5-01A-11R-A109-07	Tumor	No	TCGA-BS-A0U5	Alive	Endometrioid endometrial adenocarcinoma	G1	Alive	76	0	2935	0	2935	0	2935	0	2935
TCGA-BS-A0TJ-01A-11R-A104-07	Tumor	No	TCGA-BS-A0TJ	Alive	Endometrioid endometrial adenocarcinoma	G3	Alive	59	0	2068	0	2068	0	2068	0	2068
TCGA-BS-A0TI-01A-11R-A104-07	Tumor	No	TCGA-BS-A0TI	Alive	Endometrioid endometrial adenocarcinoma	G3	Alive	64	0	1882	0	1882	0	1882	0	1882
TCGA-BS-A0TG-01A-32R-A16W-07	Tumor	No	TCGA-BS-A0TG	Alive	Endometrioid endometrial adenocarcinoma	G2	Alive	60	0	2371	0	2371	0	2371	0	2371
TCGA-BS-A0TE-01A-11R-A104-07	Tumor	No	TCGA-BS-A0TE	Dead	Endometrioid endometrial adenocarcinoma	G3	Dead	35	1	146	1	146			1	58
TCGA-BS-A0TD-01A-11R-A104-07	Tumor	No	TCGA-BS-A0TD	Alive	Endometrioid endometrial adenocarcinoma	G1	Alive	65	0	2379	0	2379	0	2379	0	2379
TCGA-BS-A0TC-01A-11R-A104-07	Tumor	No	TCGA-BS-A0TC	Alive	Endometrioid endometrial adenocarcinoma	G1	Alive	69	0	2602	0	2602	0	2602	0	2602
TCGA-BS-A0TA-01A-11R-A104-07	Tumor	No	TCGA-BS-A0TA	Alive;Dead	Endometrioid endometrial adenocarcinoma	G3	Alive	58	1	740	1	740			1	394
TCGA-BS-A0T9-01A-11R-A12I-07	Tumor	No	TCGA-BS-A0T9	Dead	Endometrioid endometrial adenocarcinoma	G3	Dead	39	1	1428	1	1428			1	634
TCGA-BK-A6W4-01A-12R-A34R-07	Tumor	No	TCGA-BK-A6W4	Alive	Endometrioid endometrial adenocarcinoma	G2	Alive	62	0	300	0	300	0	300	0	300
TCGA-BK-A6W3-01A-12R-A34R-07	Tumor	No	TCGA-BK-A6W3	Alive	Endometrioid endometrial adenocarcinoma	G2	Alive	34	0	305	0	305	0	305	0	305
TCGA-BK-A56F-01A-32R-A27V-07	Tumor	No	TCGA-BK-A56F	Alive	Endometrioid endometrial adenocarcinoma	G1	Alive	75	0	401	0	401	0	401	0	401
TCGA-BK-A4ZD-11A-12R-A27V-07	Normal	No	TCGA-BK-A4ZD	Alive	Endometrioid endometrial adenocarcinoma	G3	Alive	42	0	506	0	506	0	506	0	506
TCGA-BK-A4ZD-01A-11R-A27V-07	Tumor	No	TCGA-BK-A4ZD	Alive	Endometrioid endometrial adenocarcinoma	G3	Alive	42	0	506	0	506	0	506	0	506
TCGA-BK-A26L-01C-04R-A277-07	Tumor	Yes	TCGA-BK-A26L	Alive;Alive	Serous endometrial adenocarcinoma	G3	Alive	71	0	734	0	734	0	734	0	734
TCGA-BK-A26L-01A-11R-A277-07	Tumor	Yes	TCGA-BK-A26L	Alive;Alive	Serous endometrial adenocarcinoma	G3	Alive	71	0	734	0	734	0	734	0	734
TCGA-BK-A26L-01A-11R-A16F-07	Tumor	No	TCGA-BK-A26L	Alive;Alive	Serous endometrial adenocarcinoma	G3	Alive	71	0	734	0	734	0	734	0	734
TCGA-BK-A13C-11A-11R-A118-07	Normal	No	TCGA-BK-A13C	Alive;Alive	Endometrioid endometrial adenocarcinoma	G2	Alive	47	0	760	0	760	0	760	0	760
TCGA-BK-A13C-01A-11R-A118-07	Tumor	No	TCGA-BK-A13C	Alive;Alive	Endometrioid endometrial adenocarcinoma	G2	Alive	47	0	760	0	760	0	760	0	760
TCGA-BK-A13B-01A-51R-A22K-07	Tumor	No	TCGA-BK-A13B	Alive;Alive	Endometrioid endometrial adenocarcinoma	G3	Alive	58	0	966	0	966	1	760	1	760
TCGA-BK-A139-02A-11R-A27V-07	Tumor	Yes	TCGA-BK-A139	Alive;Dead	Endometrioid endometrial adenocarcinoma	G3	Alive	74	1	943	1	943			1	684
TCGA-BK-A139-01C-08R-A277-07	Tumor	Yes	TCGA-BK-A139	Alive;Dead	Endometrioid endometrial adenocarcinoma	G3	Alive	74	1	943	1	943			1	684
TCGA-BK-A139-01A-11R-A277-07	Tumor	Yes	TCGA-BK-A139	Alive;Dead	Endometrioid endometrial adenocarcinoma	G3	Alive	74	1	943	1	943			1	684
TCGA-BK-A139-01A-11R-A118-07	Tumor	No	TCGA-BK-A139	Alive;Dead	Endometrioid endometrial adenocarcinoma	G3	Alive	74	1	943	1	943			1	684
TCGA-BK-A0CC-01B-04R-A277-07	Tumor	Yes	TCGA-BK-A0CC	Alive;Alive	Serous endometrial adenocarcinoma	G3	Alive	69	0	1067	0	1067	1	1010	1	1010
TCGA-BK-A0CC-01A-21R-A277-07	Tumor	Yes	TCGA-BK-A0CC	Alive;Alive	Serous endometrial adenocarcinoma	G3	Alive	69	0	1067	0	1067	1	1010	1	1010
TCGA-BK-A0CC-01A-21R-A16W-07	Tumor	No	TCGA-BK-A0CC	Alive;Alive	Serous endometrial adenocarcinoma	G3	Alive	69	0	1067	0	1067	1	1010	1	1010
TCGA-BK-A0CB-11A-33R-A104-07	Normal	No	TCGA-BK-A0CB	Alive;Alive	Endometrioid endometrial adenocarcinoma	G2	Alive	60	0	1092	0	1092	0	1092	0	1092
TCGA-BK-A0CB-01A-32R-A104-07	Tumor	No	TCGA-BK-A0CB	Alive;Alive	Endometrioid endometrial adenocarcinoma	G2	Alive	60	0	1092	0	1092	0	1092	0	1092
TCGA-BK-A0CA-01B-02R-A277-07	Tumor	Yes	TCGA-BK-A0CA	Alive;Alive	Mixed serous and endometrioid	G3	Alive	61	0	1064	0	1064	0	1064	0	1064
TCGA-BK-A0CA-01A-21R-A277-07	Tumor	Yes	TCGA-BK-A0CA	Alive;Alive	Mixed serous and endometrioid	G3	Alive	61	0	1064	0	1064	0	1064	0	1064
TCGA-BK-A0CA-01A-21R-A118-07	Tumor	No	TCGA-BK-A0CA	Alive;Alive	Mixed serous and endometrioid	G3	Alive	61	0	1064	0	1064	0	1064	0	1064
TCGA-BK-A0C9-01A-11R-A00V-07	Tumor	No	TCGA-BK-A0C9	Alive;Alive	Endometrioid endometrial adenocarcinoma	G1	Alive	57	0	1092	0	1092	0	1092	0	1092
TCGA-BG-A3PP-11A-11R-A22K-07	Normal	No	TCGA-BG-A3PP	Alive	Serous endometrial adenocarcinoma	G3	Alive	82	0	681	0	681			1	665
TCGA-BG-A3PP-01A-11R-A22K-07	Tumor	No	TCGA-BG-A3PP	Alive	Serous endometrial adenocarcinoma	G3	Alive	82	0	681	0	681			1	665
TCGA-BG-A3EW-11A-22R-A22K-07	Normal	No	TCGA-BG-A3EW	Alive	Endometrioid endometrial adenocarcinoma	G3	Alive	62	0	344	0	344	0	344	0	344
TCGA-BG-A3EW-01A-11R-A22K-07	Tumor	No	TCGA-BG-A3EW	Alive	Endometrioid endometrial adenocarcinoma	G3	Alive	62	0	344	0	344	0	344	0	344
TCGA-BG-A2L7-01A-11R-A18M-07	Tumor	No	TCGA-BG-A2L7	Alive	Endometrioid endometrial adenocarcinoma	G3	Alive	68	0	612	0	612	0	612	0	612
TCGA-BG-A2AE-01A-11R-A16F-07	Tumor	No	TCGA-BG-A2AE	Alive	Endometrioid endometrial adenocarcinoma	G3	Alive	57	0	721	0	721	0	721	0	721
TCGA-BG-A2AD-11A-11R-A16F-07	Normal	No	TCGA-BG-A2AD	Alive	Endometrioid endometrial adenocarcinoma	G3	Alive	63	0	609	0	609	0	609	0	609
TCGA-BG-A2AD-01A-21R-A16F-07	Tumor	No	TCGA-BG-A2AD	Alive	Endometrioid endometrial adenocarcinoma	G3	Alive	63	0	609	0	609	0	609	0	609
TCGA-BG-A222-01A-11R-A157-07	Tumor	No	TCGA-BG-A222	Alive	Endometrioid endometrial adenocarcinoma	G3	Alive	49	0	291	0	291	0	291	0	291
TCGA-BG-A221-01A-21R-A157-07	Tumor	No	TCGA-BG-A221	Alive	Endometrioid endometrial adenocarcinoma	G3	Alive	84	0	55	0	55	0	55	0	55
TCGA-BG-A220-01A-11R-A157-07	Tumor	No	TCGA-BG-A220	Alive	Endometrioid endometrial adenocarcinoma	G3	Alive	69	0	434	0	434	0	434	0	434
TCGA-BG-A18C-01A-11R-A12I-07	Tumor	No	TCGA-BG-A18C	Alive	Endometrioid endometrial adenocarcinoma	G2	Alive	72	0	470	0	470	0	470	0	470
TCGA-BG-A18B-01A-11R-A12I-07	Tumor	No	TCGA-BG-A18B	Alive	Endometrioid endometrial adenocarcinoma	G2	Alive	53	0	470	0	470	0	470	0	470
TCGA-BG-A18A-01A-21R-A12I-07	Tumor	No	TCGA-BG-A18A	Alive	Endometrioid endometrial adenocarcinoma	G1	Alive	74	0	426	0	426	0	426	0	426
TCGA-BG-A187-01A-11R-A12I-07	Tumor	No	TCGA-BG-A187	Alive	Endometrioid endometrial adenocarcinoma	G2	Alive	65	0	448	0	448	0	448	0	448
TCGA-BG-A186-01A-11R-A12I-07	Tumor	No	TCGA-BG-A186	Alive	Endometrioid endometrial adenocarcinoma	G2	Alive	61	0	419	0	419	0	419	0	419
TCGA-BG-A0YV-01A-11R-A10J-07	Tumor	No	TCGA-BG-A0YV	Alive	Serous endometrial adenocarcinoma	G3	Alive	67	0	382	0	382	0	382	0	382
TCGA-BG-A0YU-01A-21R-A10J-07	Tumor	No	TCGA-BG-A0YU	Alive	Endometrioid endometrial adenocarcinoma	G1	Alive	37	0	451	0	451	0	451	0	451
TCGA-BG-A0W2-01A-11R-A109-07	Tumor	No	TCGA-BG-A0W2	Alive	Endometrioid endometrial adenocarcinoma	G1	Alive	57	0	1721	0	1721	0	1721	0	1721
TCGA-BG-A0W1-01A-12R-A109-07	Tumor	No	TCGA-BG-A0W1	Alive	Endometrioid endometrial adenocarcinoma	G2	Alive	89	0	1607	0	1607	0	1607	0	1607
TCGA-BG-A0VZ-01A-11R-A109-07	Tumor	No	TCGA-BG-A0VZ	Alive	Endometrioid endometrial adenocarcinoma	G1	Alive	58	0	1601	0	1601	0	1601	0	1601
TCGA-BG-A0VX-01A-11R-A118-07	Tumor	No	TCGA-BG-A0VX	Alive	Endometrioid endometrial adenocarcinoma	G1	Alive	58	0	1043	0	1043	0	1043	0	1043
TCGA-BG-A0VW-01A-11R-A118-07	Tumor	No	TCGA-BG-A0VW	Alive;Alive	Endometrioid endometrial adenocarcinoma	G1	Alive	77	0	1582	0	1582	0	1582	0	1582
TCGA-BG-A0VV-01A-21R-A118-07	Tumor	No	TCGA-BG-A0VV	Alive;Alive	Endometrioid endometrial adenocarcinoma	G1	Alive	53	0	1553	0	1553	0	1553	0	1553
TCGA-BG-A0VT-01A-11R-A10J-07	Tumor	No	TCGA-BG-A0VT	Alive;Alive	Endometrioid endometrial adenocarcinoma	G2	Alive	56	0	1568	0	1568	0	1568	0	1568
TCGA-BG-A0RY-01A-11R-A104-07	Tumor	No	TCGA-BG-A0RY	Alive	Endometrioid endometrial adenocarcinoma	G2	Alive	68	0	469	0	469	0	469	0	469
TCGA-BG-A0MU-01A-11R-A104-07	Tumor	No	TCGA-BG-A0MU	Alive	Endometrioid endometrial adenocarcinoma	G1	Alive	78	0	617	0	617	0	617	0	617
TCGA-BG-A0MT-01A-11R-A104-07	Tumor	No	TCGA-BG-A0MT	Alive	Endometrioid endometrial adenocarcinoma	G2	Alive	64	0	644	0	644			1	565
TCGA-BG-A0MS-01A-11R-A104-07	Tumor	No	TCGA-BG-A0MS	Alive;Alive	Endometrioid endometrial adenocarcinoma	G3	Alive	53	0	1882	0	1882	0	1882	0	1882
TCGA-BG-A0MQ-01A-11R-A104-07	Tumor	No	TCGA-BG-A0MQ	Alive;Alive	Endometrioid endometrial adenocarcinoma	G1	Alive	71	0	1817	0	1817			0	1817
TCGA-BG-A0MO-01A-11R-A040-07	Tumor	No	TCGA-BG-A0MO	Alive	Endometrioid endometrial adenocarcinoma	G1	Alive	63	0	1309	0	1309	0	1309	0	1309
TCGA-BG-A0MK-01A-51R-A19W-07	Tumor	No	TCGA-BG-A0MK	Dead	Endometrioid endometrial adenocarcinoma	G3	Dead	52	1	1317	1	1317			1	1317
TCGA-BG-A0MI-01A-11R-A040-07	Tumor	No	TCGA-BG-A0MI	Dead	Endometrioid endometrial adenocarcinoma	G2	Dead	83	1	714	0	714			0	714
TCGA-BG-A0MH-01A-11R-A118-07	Tumor	No	TCGA-BG-A0MH	Alive	Endometrioid endometrial adenocarcinoma	G2	Alive	61	0	1930	0	1930	0	1930	0	1930
TCGA-BG-A0MG-01A-21R-A104-07	Tumor	No	TCGA-BG-A0MG	Alive	Endometrioid endometrial adenocarcinoma	G1	Alive	73	0	1477	0	1477	0	1477	0	1477
TCGA-BG-A0MC-01A-21R-A040-07	Tumor	No	TCGA-BG-A0MC	Alive	Endometrioid endometrial adenocarcinoma	G1	Alive	74	0	1263	0	1263	0	1263	0	1263
TCGA-BG-A0MA-01A-11R-A17B-07	Tumor	No	TCGA-BG-A0MA	Dead;Dead	Endometrioid endometrial adenocarcinoma	G3	Dead	60	1	326	1	326			1	70
TCGA-BG-A0M9-01A-21R-A104-07	Tumor	No	TCGA-BG-A0M9	Alive;Alive	Endometrioid endometrial adenocarcinoma	G2	Alive	73	0	2270	0	2270	0	2270	0	2270
TCGA-BG-A0M8-01A-12R-A104-07	Tumor	No	TCGA-BG-A0M8	Alive;Alive	Endometrioid endometrial adenocarcinoma	G3	Alive	50	0	2020	0	2020	0	2020	0	2020
TCGA-BG-A0M7-01A-11R-A040-07	Tumor	No	TCGA-BG-A0M7	Alive;Alive	Endometrioid endometrial adenocarcinoma	G2	Alive	60	0	1937	0	1937	0	1937	0	1937
TCGA-BG-A0M6-01A-31R-A104-07	Tumor	No	TCGA-BG-A0M6	Dead	Serous endometrial adenocarcinoma	G3	Alive	73	1	671	0	671	0	671	0	671
TCGA-BG-A0M4-01A-11R-A104-07	Tumor	No	TCGA-BG-A0M4	Alive;Alive	Endometrioid endometrial adenocarcinoma	G3	Alive	60	0	2167	0	2167	0	2167	0	2167
TCGA-BG-A0M3-01A-11R-A104-07	Tumor	No	TCGA-BG-A0M3	Alive	Endometrioid endometrial adenocarcinoma	G2	Alive	74	0	1071	0	1071	0	1071	0	1071
TCGA-BG-A0M2-01A-11R-A104-07	Tumor	No	TCGA-BG-A0M2	Alive	Endometrioid endometrial adenocarcinoma	G2	Alive	62	0	637	0	637	0	637	0	637
TCGA-BG-A0M0-01A-11R-A104-07	Tumor	No	TCGA-BG-A0M0	Alive	Endometrioid endometrial adenocarcinoma	G1	Alive	66	0	588	0	588	0	588	0	588
TCGA-BG-A0LX-01A-11R-A16W-07	Tumor	No	TCGA-BG-A0LX	Alive	Endometrioid endometrial adenocarcinoma	G2	Alive	57	0	614	0	614	0	614	0	614
TCGA-BG-A0LW-01A-11R-A16W-07	Tumor	No	TCGA-BG-A0LW	Alive	Endometrioid endometrial adenocarcinoma	G2	Alive	47	0	566	0	566	0	566	0	566
TCGA-B5-A5OE-01A-11R-A31O-07	Tumor	No	TCGA-B5-A5OE	Alive	Serous endometrial adenocarcinoma	G3	Alive	68	0	1063	0	1063			0	1063
TCGA-B5-A5OD-01A-11R-A31O-07	Tumor	No	TCGA-B5-A5OD	Alive	Serous endometrial adenocarcinoma	G3	Alive	67	0	1038	0	1038			0	1038
TCGA-B5-A5OC-01A-21R-A27V-07	Tumor	No	TCGA-B5-A5OC	Alive	Endometrioid endometrial adenocarcinoma	G3	Alive	71	0	1249	0	1249			0	1249
TCGA-B5-A3S1-01A-11R-A22K-07	Tumor	No	TCGA-B5-A3S1	Alive	Serous endometrial adenocarcinoma	G3	Alive	71	0	902	0	902	0	902	0	902
TCGA-B5-A3FH-01A-11R-A19W-07	Tumor	No	TCGA-B5-A3FH	Alive;Alive	Endometrioid endometrial adenocarcinoma	G3	Alive	74	0	841	0	841	0	841	0	841
TCGA-B5-A3FD-01A-11R-A19W-07	Tumor	No	TCGA-B5-A3FD	Alive;Dead	Endometrioid endometrial adenocarcinoma	G3	Alive	70	1	1197	0	1197			1	562
TCGA-B5-A3FC-01A-11R-A22K-07	Tumor	No	TCGA-B5-A3FC	Alive	Endometrioid endometrial adenocarcinoma	G3	Alive	53	0	2185	0	2185			0	2185
TCGA-B5-A3FB-01A-11R-A19W-07	Tumor	No	TCGA-B5-A3FB	Alive;Alive	Endometrioid endometrial adenocarcinoma	G3	Alive	73	0	2844	0	2844			0	2844
TCGA-B5-A3FA-01A-11R-A19W-07	Tumor	No	TCGA-B5-A3FA	Alive	Endometrioid endometrial adenocarcinoma	G3	Alive	73	0	2929	0	2929			0	2929
TCGA-B5-A3F9-01A-21R-A22K-07	Tumor	No	TCGA-B5-A3F9	Alive;Alive	Endometrioid endometrial adenocarcinoma	G3	Alive	56	0	4155	0	4155			0	4155
TCGA-B5-A1N2-01A-21R-A144-07	Tumor	No	TCGA-B5-A1N2	Alive;Dead	Serous endometrial adenocarcinoma	G3	Alive	70	1	954	1	954	1	804	1	804
TCGA-B5-A1MZ-01A-11R-A144-07	Tumor	No	TCGA-B5-A1MZ	Alive;Alive	Endometrioid endometrial adenocarcinoma	G1	Alive	54	0	1598	0	1598	1	613	1	613
TCGA-B5-A1MY-01A-11R-A144-07	Tumor	No	TCGA-B5-A1MY	Dead	Serous endometrial adenocarcinoma	G3	Dead	62	1	361	1	361			1	333
TCGA-B5-A1MX-01A-11R-A144-07	Tumor	No	TCGA-B5-A1MX	Alive;Alive	Endometrioid endometrial adenocarcinoma	G3	Alive	47	0	1473	0	1473	0	1473	0	1473
TCGA-B5-A1MW-01A-11R-A32Y-07	Tumor	No	TCGA-B5-A1MW	Alive	Endometrioid endometrial adenocarcinoma	G3	Alive	55	0	447	0	447	1	311	1	311
TCGA-B5-A1MV-01A-31R-A14D-07	Tumor	No	TCGA-B5-A1MV	Alive;Alive	Endometrioid endometrial adenocarcinoma	G2	Alive	84	0	1565	0	1565	0	1565	0	1565
TCGA-B5-A1MU-01A-11R-A13S-07	Tumor	No	TCGA-B5-A1MU	Dead	Serous endometrial adenocarcinoma	G3	Dead	79	1	1548	1	1548			1	1365
TCGA-B5-A1MS-01B-11R-A22K-07	Tumor	No	TCGA-B5-A1MS	Dead	Serous endometrial adenocarcinoma	G3	Dead	60	1	3112	1	3112			1	2706
TCGA-B5-A1MR-01A-31R-A14D-07	Tumor	No	TCGA-B5-A1MR	Alive;Alive	Endometrioid endometrial adenocarcinoma	G3	Alive	65	0	6859	0	6859	0	6859	0	6859
TCGA-B5-A121-01A-31R-A118-07	Tumor	No	TCGA-B5-A121	Alive	Endometrioid endometrial adenocarcinoma	G1	Alive	57	0	504	0	504	0	504	0	504
TCGA-B5-A11Z-01A-11R-A10J-07	Tumor	No	TCGA-B5-A11Z	Alive	Endometrioid endometrial adenocarcinoma	G1	Alive	61	0	528	0	528	0	528	0	528
TCGA-B5-A11Y-01A-21R-A10J-07	Tumor	No	TCGA-B5-A11Y	Alive	Endometrioid endometrial adenocarcinoma	G1	Alive	59	0	560	0	560	0	560	0	560
TCGA-B5-A11X-01A-11R-A10J-07	Tumor	No	TCGA-B5-A11X	Alive	Endometrioid endometrial adenocarcinoma	G3	Alive	66	0	596	0	596			1	397
TCGA-B5-A11W-01A-12R-A118-07	Tumor	No	TCGA-B5-A11W	Alive	Endometrioid endometrial adenocarcinoma	G2	Alive	61	0	593	0	593	0	593	0	593
TCGA-B5-A11V-01A-11R-A10J-07	Tumor	No	TCGA-B5-A11V	Alive	Endometrioid endometrial adenocarcinoma	G1	Alive	64	0	595	0	595	0	595	0	595
TCGA-B5-A11U-01A-11R-A118-07	Tumor	No	TCGA-B5-A11U	Alive	Endometrioid endometrial adenocarcinoma	G3	Alive	74	0	509	0	509			0	509
TCGA-B5-A11S-01A-11R-A118-07	Tumor	No	TCGA-B5-A11S	Alive;Alive	Endometrioid endometrial adenocarcinoma	G2	Alive	63	0	2229	0	2229	0	2229	1	41
TCGA-B5-A11R-01A-11R-A118-07	Tumor	No	TCGA-B5-A11R	Alive;Alive	Endometrioid endometrial adenocarcinoma	G3	Alive	51	0	2349	0	2349	0	2349	0	2349
TCGA-B5-A11Q-01A-11R-A118-07	Tumor	No	TCGA-B5-A11Q	Alive	Endometrioid endometrial adenocarcinoma	G1	Alive	64	0	976	0	976	0	976	0	976
TCGA-B5-A11P-01B-11R-A14D-07	Tumor	No	TCGA-B5-A11P	Alive	Endometrioid endometrial adenocarcinoma	G3	Alive	87	0	1583	0	1583			0	1583
TCGA-B5-A11O-01A-11R-A118-07	Tumor	No	TCGA-B5-A11O	Alive;Alive	Endometrioid endometrial adenocarcinoma	G1	Alive	62	0	2609	0	2609	0	2609	1	1924
TCGA-B5-A11N-01A-11R-A118-07	Tumor	No	TCGA-B5-A11N	Alive;Alive	Endometrioid endometrial adenocarcinoma	G1	Alive	69	0	1876	0	1876	0	1876	0	1876
TCGA-B5-A11M-01A-11R-A118-07	Tumor	No	TCGA-B5-A11M	Alive	Endometrioid endometrial adenocarcinoma	G1	Alive	43	0	1362	0	1362	0	1362	0	1362
TCGA-B5-A11L-01B-21R-A13S-07	Tumor	No	TCGA-B5-A11L	Dead	Endometrioid endometrial adenocarcinoma	G2	Alive	71	1	2240	0	2240	1	131	1	131
TCGA-B5-A11J-01A-11R-A118-07	Tumor	No	TCGA-B5-A11J	Alive	Endometrioid endometrial adenocarcinoma	G2	Alive	64	0	1656	0	1656	0	1656	0	1656
TCGA-B5-A11I-01A-11R-A10J-07	Tumor	No	TCGA-B5-A11I	Alive;Alive	Endometrioid endometrial adenocarcinoma	G3	Alive	65	0	2303	0	2303			1	705
TCGA-B5-A11H-01A-11R-A118-07	Tumor	No	TCGA-B5-A11H	Alive	Endometrioid endometrial adenocarcinoma	G2	Alive	67	0	2687	0	2687	0	2687	0	2687
TCGA-B5-A11G-01A-13R-A118-07	Tumor	No	TCGA-B5-A11G	Alive	Endometrioid endometrial adenocarcinoma	G1	Alive	71	0	3448	0	3448	0	3448	0	3448
TCGA-B5-A11F-01A-11R-A10J-07	Tumor	No	TCGA-B5-A11F	Alive	Endometrioid endometrial adenocarcinoma	G2	Alive	55	0	5651	0	5651	1	1610	1	1610
TCGA-B5-A11E-01A-11R-A10J-07	Tumor	No	TCGA-B5-A11E	Alive;Alive	Endometrioid endometrial adenocarcinoma	G3	Alive	53	0	1820	0	1820	0	1820	0	1820
TCGA-B5-A0KB-01B-11R-A14D-07	Tumor	No	TCGA-B5-A0KB	Alive	Endometrioid endometrial adenocarcinoma	G3	Alive	62	0	824	0	824	1	689	1	689
TCGA-B5-A0K9-01A-21R-A104-07	Tumor	No	TCGA-B5-A0K9	Not Available;Dead	Endometrioid endometrial adenocarcinoma	G1	Alive	88	1	409	0	409	0	409	0	409
TCGA-B5-A0K8-01A-11R-A14M-07	Tumor	No	TCGA-B5-A0K8	Alive	Serous endometrial adenocarcinoma	G3	Alive	71	0	847	0	847	0	847	0	847
TCGA-B5-A0K7-01A-11R-A104-07	Tumor	No	TCGA-B5-A0K7	Alive;Alive	Endometrioid endometrial adenocarcinoma	G1	Alive	64	0	1933	0	1933	1	322	1	322
TCGA-B5-A0K6-01A-11R-A040-07	Tumor	No	TCGA-B5-A0K6	Alive;Alive	Endometrioid endometrial adenocarcinoma	G1	Alive	58	0	1953	0	1953	0	1953	0	1953
TCGA-B5-A0K4-01A-11R-A040-07	Tumor	No	TCGA-B5-A0K4	Alive;Alive	Endometrioid endometrial adenocarcinoma	G2	Alive	51	0	1757	0	1757	0	1757	0	1757
TCGA-B5-A0K3-01A-11R-A040-07	Tumor	No	TCGA-B5-A0K3	Dead;Not Available	Endometrioid endometrial adenocarcinoma	G3	Alive	62	1	830	1	830			1	256
TCGA-B5-A0K2-01A-12R-A104-07	Tumor	No	TCGA-B5-A0K2	Alive;Alive	Endometrioid endometrial adenocarcinoma	G1	Alive	54	0	2209	0	2209	0	2209	0	2209
TCGA-B5-A0K1-01A-11R-A16W-07	Tumor	No	TCGA-B5-A0K1	Alive;Alive	Endometrioid endometrial adenocarcinoma	G1	Alive	69	0	1110	0	1110	0	1110	0	1110
TCGA-B5-A0K0-01A-11R-A16W-07	Tumor	No	TCGA-B5-A0K0	Alive;Alive	Endometrioid endometrial adenocarcinoma	G1	Alive	48	0	1478	0	1478	0	1478	0	1478
TCGA-B5-A0JZ-01A-11R-A040-07	Tumor	No	TCGA-B5-A0JZ	Alive;Alive	Endometrioid endometrial adenocarcinoma	G3	Alive	60	0	2173	0	2173			1	356
TCGA-B5-A0JY-01A-11R-A104-07	Tumor	No	TCGA-B5-A0JY	Alive;Alive	Endometrioid endometrial adenocarcinoma	G3	Alive	50	0	2107	0	2107	0	2107	0	2107
TCGA-B5-A0JX-01A-21R-A14M-07	Tumor	No	TCGA-B5-A0JX	Alive;Alive	Endometrioid endometrial adenocarcinoma	G3	Alive	62	0	1787	0	1787	0	1787	0	1787
TCGA-B5-A0JV-01A-11R-A104-07	Tumor	No	TCGA-B5-A0JV	Alive;Alive	Endometrioid endometrial adenocarcinoma	G2	Alive	63	0	2616	0	2616	1	698	1	698
TCGA-B5-A0JU-01B-11R-A14D-07	Tumor	No	TCGA-B5-A0JU	Alive	Endometrioid endometrial adenocarcinoma	G2	Alive	57	0	1802	0	1802			0	1802
TCGA-B5-A0JT-01A-21R-A118-07	Tumor	No	TCGA-B5-A0JT	Alive;Alive	Endometrioid endometrial adenocarcinoma	G1	Alive	63	0	1682	0	1682	0	1682	0	1682
TCGA-B5-A0JS-01A-11R-A104-07	Tumor	No	TCGA-B5-A0JS	Alive;Alive	Endometrioid endometrial adenocarcinoma	G1	Alive	54	0	2627	0	2627	0	2627	0	2627
TCGA-B5-A0JR-01A-13R-A466-07	Tumor	No	TCGA-B5-A0JR	Alive	Endometrioid endometrial adenocarcinoma	G3	Alive	73	0	1731	0	1731	0	1731	0	1731
TCGA-B5-A0JN-01A-11R-A104-07	Tumor	No	TCGA-B5-A0JN	Alive	Serous endometrial adenocarcinoma	G3	Alive	84	0	2445	0	2445			0	2445
TCGA-AX-A3GI-01A-11R-A213-07	Tumor	No	TCGA-AX-A3GI	Alive	Serous endometrial adenocarcinoma	G3	Alive	66	0	12	0	12			0	12
TCGA-AX-A3GB-01A-11R-A22K-07	Tumor	No	TCGA-AX-A3GB	Alive	Endometrioid endometrial adenocarcinoma	G3	Alive	73	0	440	0	440			0	440
TCGA-AX-A3G9-01A-11R-A22K-07	Tumor	No	TCGA-AX-A3G9	Alive	Endometrioid endometrial adenocarcinoma	G3	Alive	63	0	558	0	558			0	558
TCGA-AX-A3G8-01A-11R-A22K-07	Tumor	No	TCGA-AX-A3G8	Alive	Endometrioid endometrial adenocarcinoma	G3	Alive	76	0	36	0	36			0	36
TCGA-AX-A3G7-01A-12R-A213-07	Tumor	No	TCGA-AX-A3G7	Alive	Serous endometrial adenocarcinoma	G3	Alive	71	0	9	0	9			0	9
TCGA-AX-A3G6-01A-11R-A213-07	Tumor	No	TCGA-AX-A3G6	Alive	Serous endometrial adenocarcinoma	G2	Alive	67	0	8	0	8			0	8
TCGA-AX-A3G4-01A-11R-A213-07	Tumor	No	TCGA-AX-A3G4	Alive	Serous endometrial adenocarcinoma	G3	Alive	60	0	9	0	9			0	9
TCGA-AX-A3G3-01A-11R-A213-07	Tumor	No	TCGA-AX-A3G3	Alive	Serous endometrial adenocarcinoma	G3	Alive	58	0	42	0	42			0	42
TCGA-AX-A3G1-01A-11R-A22K-07	Tumor	No	TCGA-AX-A3G1	Dead	Endometrioid endometrial adenocarcinoma	G3	Dead	84	1	624		624			0	624
TCGA-AX-A3FZ-01A-11R-A22K-07	Tumor	No	TCGA-AX-A3FZ	Alive	Endometrioid endometrial adenocarcinoma	G3	Alive	33	0	6	0	6			0	6
TCGA-AX-A3FX-01A-11R-A22K-07	Tumor	No	TCGA-AX-A3FX	Dead	Endometrioid endometrial adenocarcinoma	G3	Alive	69	1	1333		1333			1	938
TCGA-AX-A3FW-01A-11R-A22K-07	Tumor	No	TCGA-AX-A3FW	Alive	Endometrioid endometrial adenocarcinoma	G3	Alive	66	0	17	0	17			0	17
TCGA-AX-A3FV-01A-11R-A22K-07	Tumor	No	TCGA-AX-A3FV	Alive	Endometrioid endometrial adenocarcinoma	G3	Alive	62	0	0	0	0			0	0
TCGA-AX-A3FT-01A-11R-A22K-07	Tumor	No	TCGA-AX-A3FT	Alive	Endometrioid endometrial adenocarcinoma	G3	Alive	64	0	6	0	6			0	6
TCGA-AX-A3FS-01A-11R-A22K-07	Tumor	No	TCGA-AX-A3FS	Alive	Endometrioid endometrial adenocarcinoma	G3	Alive	82	0	7	0	7			0	7
TCGA-AX-A2IO-01A-11R-A180-07	Tumor	No	TCGA-AX-A2IO	Alive	Serous endometrial adenocarcinoma	G3	Alive	83	0	1975	0	1975			0	1975
TCGA-AX-A2IN-01A-12R-A180-07	Tumor	No	TCGA-AX-A2IN	Dead	Endometrioid endometrial adenocarcinoma	G3	Dead	63	1	947	1	947			1	257
TCGA-AX-A2HK-01A-11R-A17B-07	Tumor	No	TCGA-AX-A2HK	Dead	Endometrioid endometrial adenocarcinoma	G3	Dead	77	1	90	1	90			1	90
TCGA-AX-A2HJ-01A-11R-A17B-07	Tumor	No	TCGA-AX-A2HJ	Alive	Endometrioid endometrial adenocarcinoma	G3	Alive	35	0	935	0	935	0	935	0	935
TCGA-AX-A2HH-01A-11R-A32Y-07	Tumor	No	TCGA-AX-A2HH	Alive	Endometrioid endometrial adenocarcinoma	G3	Alive	60	0	540	0	540			0	540
TCGA-AX-A2HG-01A-11R-A17B-07	Tumor	No	TCGA-AX-A2HG	Alive;Alive	Endometrioid endometrial adenocarcinoma	G3	Alive	56	0	1163	0	1163	0	1163	0	1163
TCGA-AX-A2HF-01A-11R-A17B-07	Tumor	No	TCGA-AX-A2HF	Alive;Alive	Serous endometrial adenocarcinoma	G3	Alive	67	0	848	0	848	0	848	0	848
TCGA-AX-A2HD-11A-11R-A32Y-07	Normal	No	TCGA-AX-A2HD	Alive	Endometrioid endometrial adenocarcinoma	G3	Alive	69	0	1414	0	1414			0	1414
TCGA-AX-A2HD-01A-21R-A17B-07	Tumor	No	TCGA-AX-A2HD	Alive	Endometrioid endometrial adenocarcinoma	G3	Alive	69	0	1414	0	1414			0	1414
TCGA-AX-A2HC-11A-11R-A32Y-07	Normal	No	TCGA-AX-A2HC	Alive	Endometrioid endometrial adenocarcinoma	G3	Alive	53	0	1044	0	1044	1	756	1	756
TCGA-AX-A2HC-01A-11R-A17B-07	Tumor	No	TCGA-AX-A2HC	Alive	Endometrioid endometrial adenocarcinoma	G3	Alive	53	0	1044	0	1044	1	756	1	756
TCGA-AX-A2HA-11A-11R-A18M-07	Normal	No	TCGA-AX-A2HA	Alive	Endometrioid endometrial adenocarcinoma	G3	Alive	35	0	2475	0	2475	0	2475	0	2475
TCGA-AX-A2HA-01A-12R-A18M-07	Tumor	No	TCGA-AX-A2HA	Alive	Endometrioid endometrial adenocarcinoma	G3	Alive	35	0	2475	0	2475	0	2475	0	2475
TCGA-AX-A2H8-11A-11R-A17B-07	Normal	No	TCGA-AX-A2H8	Alive	Endometrioid endometrial adenocarcinoma	G3	Alive	64	0	1861	0	1861	0	1861	0	1861
TCGA-AX-A2H8-01A-11R-A17B-07	Tumor	No	TCGA-AX-A2H8	Alive	Endometrioid endometrial adenocarcinoma	G3	Alive	64	0	1861	0	1861	0	1861	0	1861
TCGA-AX-A2H7-01A-12R-A18M-07	Tumor	No	TCGA-AX-A2H7	Dead	Endometrioid endometrial adenocarcinoma	G3	Alive	87	1	1241	1	1241	1	684	1	684
TCGA-AX-A2H5-01A-11R-A17B-07	Tumor	No	TCGA-AX-A2H5	Alive	Serous endometrial adenocarcinoma	G3	Alive	67	0	2167	0	2167	0	2167	0	2167
TCGA-AX-A2H4-01A-21R-A18M-07	Tumor	No	TCGA-AX-A2H4	Dead	Serous endometrial adenocarcinoma	G3	Dead	66	1	916	1	916	1	520	1	520
TCGA-AX-A2H2-01A-11R-A180-07	Tumor	No	TCGA-AX-A2H2	Dead	Serous endometrial adenocarcinoma	G3	Dead	86	1	145	0	145	0	145	0	145
TCGA-AX-A1CR-01A-12R-A137-07	Tumor	No	TCGA-AX-A1CR	Alive;Alive	Mixed serous and endometrioid	G3	Alive	70	0	701	0	701			0	701
TCGA-AX-A1CP-01A-11R-A137-07	Tumor	No	TCGA-AX-A1CP	Alive	Serous endometrial adenocarcinoma	G3	Alive	84	0	1107	0	1107			1	722
TCGA-AX-A1CN-01A-11R-A137-07	Tumor	No	TCGA-AX-A1CN	Alive;Alive	Endometrioid endometrial adenocarcinoma	G3	Alive	54	0	1143	0	1143			1	1105
TCGA-AX-A1CK-11A-11R-A137-07	Normal	No	TCGA-AX-A1CK	Alive;Alive	Endometrioid endometrial adenocarcinoma	G2	Alive	58	0	2441	0	2441			0	2441
TCGA-AX-A1CK-01A-11R-A137-07	Tumor	No	TCGA-AX-A1CK	Alive;Alive	Endometrioid endometrial adenocarcinoma	G2	Alive	58	0	2441	0	2441			0	2441
TCGA-AX-A1CJ-01A-11R-A137-07	Tumor	No	TCGA-AX-A1CJ	Alive;Alive	Endometrioid endometrial adenocarcinoma	G2	Alive	59	0	2233	0	2233			0	2233
TCGA-AX-A1CI-11A-11R-A137-07	Normal	No	TCGA-AX-A1CI	Alive;Alive	Endometrioid endometrial adenocarcinoma	G1	Alive	61	0	2600	0	2600			0	2600
TCGA-AX-A1CI-01A-11R-A137-07	Tumor	No	TCGA-AX-A1CI	Alive;Alive	Endometrioid endometrial adenocarcinoma	G1	Alive	61	0	2600	0	2600			0	2600
TCGA-AX-A1CF-11A-11R-A137-07	Normal	No	TCGA-AX-A1CF	Alive	Endometrioid endometrial adenocarcinoma	G3	Alive	69	0	2337	0	2337			1	875
TCGA-AX-A1CF-01A-11R-A137-07	Tumor	No	TCGA-AX-A1CF	Alive	Endometrioid endometrial adenocarcinoma	G3	Alive	69	0	2337	0	2337			1	875
TCGA-AX-A1CE-01A-11R-A137-07	Tumor	No	TCGA-AX-A1CE	Alive;Alive	Endometrioid endometrial adenocarcinoma	G3	Alive	60	0	1037	0	1037			0	1037
TCGA-AX-A1CC-01A-11R-A137-07	Tumor	No	TCGA-AX-A1CC	Alive;Alive	Serous endometrial adenocarcinoma	G3	Alive	65	0	788	0	788			0	788
TCGA-AX-A1CA-01A-12R-A137-07	Tumor	No	TCGA-AX-A1CA	Alive;Alive	Serous endometrial adenocarcinoma	G3	Alive	70	0	974	0	974			0	974
TCGA-AX-A1C9-01A-11R-A137-07	Tumor	No	TCGA-AX-A1C9	Alive;Alive	Endometrioid endometrial adenocarcinoma	G2	Alive	73	0	802	0	802			0	802
TCGA-AX-A1C8-01A-11R-A137-07	Tumor	No	TCGA-AX-A1C8	Alive;Alive	Serous endometrial adenocarcinoma	G3	Alive	77	0	776	0	776			0	776
TCGA-AX-A1C7-01A-11R-A137-07	Tumor	No	TCGA-AX-A1C7	Alive;Alive	Serous endometrial adenocarcinoma	G3	Alive	77	0	1054	0	1054			1	390
TCGA-AX-A1C5-01A-11R-A137-07	Tumor	No	TCGA-AX-A1C5	Alive;Alive	Endometrioid endometrial adenocarcinoma	G3	Alive	47	0	1001	0	1001	0	1001	0	1001
TCGA-AX-A1C4-01A-11R-A137-07	Tumor	No	TCGA-AX-A1C4	Alive	Endometrioid endometrial adenocarcinoma	G2	Alive	52	0	404	0	404			0	404
TCGA-AX-A0J1-01A-11R-A040-07	Tumor	No	TCGA-AX-A0J1	Alive;Alive	Endometrioid endometrial adenocarcinoma	G2	Alive	80	0	2354	0	2354	0	2354	0	2354
TCGA-AX-A0J0-11A-11R-A27V-07	Normal	No	TCGA-AX-A0J0	Alive	Endometrioid endometrial adenocarcinoma	G2	Alive	47	0	1220	0	1220	0	1220	0	1220
TCGA-AX-A0J0-01A-11R-A109-07	Tumor	No	TCGA-AX-A0J0	Alive	Endometrioid endometrial adenocarcinoma	G2	Alive	47	0	1220	0	1220	0	1220	0	1220
TCGA-AX-A0IZ-11A-11R-A27V-07	Normal	No	TCGA-AX-A0IZ	Alive;Alive	Endometrioid endometrial adenocarcinoma	G3	Alive	53	0	1333	0	1333	0	1333	0	1333
TCGA-AX-A0IZ-01A-11R-A118-07	Tumor	No	TCGA-AX-A0IZ	Alive;Alive	Endometrioid endometrial adenocarcinoma	G3	Alive	53	0	1333	0	1333	0	1333	0	1333
TCGA-AX-A0IW-01A-11R-A040-07	Tumor	No	TCGA-AX-A0IW	Alive	Serous endometrial adenocarcinoma	G3	Alive	67	0	1149	0	1149	0	1149	0	1149
TCGA-AX-A0IU-01A-11R-A16W-07	Tumor	No	TCGA-AX-A0IU	Alive;Alive	Serous endometrial adenocarcinoma	G3	Alive	79	0	1087	0	1087	0	1087	0	1087
TCGA-AX-A0IS-01A-12R-A10J-07	Tumor	No	TCGA-AX-A0IS	Alive;Alive;Dead	Endometrioid endometrial adenocarcinoma	G2	Alive	52	1	1858	1	1858	1	448	1	448
TCGA-AX-A06L-01A-11R-A118-07	Tumor	No	TCGA-AX-A06L	Alive	Endometrioid endometrial adenocarcinoma	G1	Alive	63	0	1845	0	1845	0	1845	0	1845
TCGA-AX-A06J-01A-11R-A00V-07	Tumor	No	TCGA-AX-A06J	Alive	Endometrioid endometrial adenocarcinoma	G3	Alive	71	0	913	0	913	0	913	0	913
TCGA-AX-A06H-01A-11R-A118-07	Tumor	No	TCGA-AX-A06H	Alive	Endometrioid endometrial adenocarcinoma	G1	Alive	60	0	833	0	833	0	833	0	833
TCGA-AX-A06F-01A-11R-A00V-07	Tumor	No	TCGA-AX-A06F	Alive;Alive	Endometrioid endometrial adenocarcinoma	G3	Alive	59	0	1748	0	1748			0	1748
TCGA-AX-A06D-01A-11R-A118-07	Tumor	No	TCGA-AX-A06D	Dead	Endometrioid endometrial adenocarcinoma	G2	Dead	82	1	373	1	373			1	253
TCGA-AX-A06B-01A-11R-A00V-07	Tumor	No	TCGA-AX-A06B	Alive;Alive	Endometrioid endometrial adenocarcinoma	G3	Alive	72	0	2058	0	2058	0	2058	0	2058
TCGA-AX-A064-01A-11R-A00V-07	Tumor	No	TCGA-AX-A064	Alive;Alive	Endometrioid endometrial adenocarcinoma	G2	Alive	81	0	1517	0	1517	0	1517	0	1517
TCGA-AX-A063-01A-11R-A00V-07	Tumor	No	TCGA-AX-A063	Alive;Alive	Endometrioid endometrial adenocarcinoma	G2	Alive	63	0	2417	0	2417	0	2417	0	2417
TCGA-AX-A062-01A-11R-A00V-07	Tumor	No	TCGA-AX-A062	Alive	Endometrioid endometrial adenocarcinoma	G1	Alive	53	0	1399	0	1399	0	1399	0	1399
TCGA-AX-A060-01A-11R-A00V-07	Tumor	No	TCGA-AX-A060	Alive	Endometrioid endometrial adenocarcinoma	G3	Alive	77	0	1075	0	1075	0	1075	0	1075
TCGA-AX-A05Z-01A-11R-A00V-07	Tumor	No	TCGA-AX-A05Z	Alive;Alive	Endometrioid endometrial adenocarcinoma	G2	Alive	37	0	2175	0	2175	0	2175	0	2175
TCGA-AX-A05Y-11A-11R-A27V-07	Normal	No	TCGA-AX-A05Y	Alive;Alive	Endometrioid endometrial adenocarcinoma	G1	Alive	57	0	2684	0	2684	1	194	1	194
TCGA-AX-A05Y-01A-11R-A00V-07	Tumor	No	TCGA-AX-A05Y	Alive;Alive	Endometrioid endometrial adenocarcinoma	G1	Alive	57	0	2684	0	2684	1	194	1	194
TCGA-AX-A05W-01A-21R-A466-07	Tumor	No	TCGA-AX-A05W	Alive;Alive	Endometrioid endometrial adenocarcinoma	G1	Alive	60	0	2450	0	2450	0	2450	0	2450
TCGA-AX-A05U-01A-11R-A00V-07	Tumor	No	TCGA-AX-A05U	Alive	Endometrioid endometrial adenocarcinoma	G1	Alive	56	0	903	0	903	0	903	0	903
TCGA-AX-A05T-01A-11R-A00V-07	Tumor	No	TCGA-AX-A05T	Alive;Alive	Endometrioid endometrial adenocarcinoma	G1	Alive	82	0	1010	0	1010	0	1010	0	1010
TCGA-AX-A05S-01A-11R-A00V-07	Tumor	No	TCGA-AX-A05S	Dead	Endometrioid endometrial adenocarcinoma	G3	Dead	81	1	413	1	413			1	338
TCGA-AW-A1PO-01A-12R-A157-07	Tumor	No	TCGA-AW-A1PO	Alive	Endometrioid endometrial adenocarcinoma	G3	Alive	66	0	17	0	17			0	17
TCGA-AP-A5FX-01A-11R-A27V-07	Tumor	No	TCGA-AP-A5FX	Dead	Mixed serous and endometrioid	G3	Alive	68	1	1099	1	1099	1	407	1	407
TCGA-AP-A3K1-01A-11R-A213-07	Tumor	No	TCGA-AP-A3K1	Dead	Serous endometrial adenocarcinoma	High Grade	Alive	56	1	666	1	666			1	198
TCGA-AP-A1E4-01A-12R-A137-07	Tumor	No	TCGA-AP-A1E4	Alive;Alive;Alive	Endometrioid endometrial adenocarcinoma	G2	Alive	54	0	1555	0	1555			1	158
TCGA-AP-A1E3-01A-11R-A137-07	Tumor	No	TCGA-AP-A1E3	Alive;Alive	Endometrioid endometrial adenocarcinoma	G3	Alive	45	0	847	0	847			0	847
TCGA-AP-A1E1-01A-11R-A137-07	Tumor	No	TCGA-AP-A1E1	Alive;Alive	Endometrioid endometrial adenocarcinoma	G2	Alive	74	0	1395	0	1395	0	1395	0	1395
TCGA-AP-A1E0-01A-11R-A137-07	Tumor	No	TCGA-AP-A1E0	Alive;Alive;Alive	Endometrioid endometrial adenocarcinoma	G2	Alive	40	0	1832	0	1832	0	1832	0	1832
TCGA-AP-A1DV-01A-21R-A137-07	Tumor	No	TCGA-AP-A1DV	Alive	Endometrioid endometrial adenocarcinoma	G3	Alive	59	0	204	0	204	0	204	0	204
TCGA-AP-A1DR-01A-11R-A137-07	Tumor	No	TCGA-AP-A1DR	Alive;Alive	Endometrioid endometrial adenocarcinoma	G2	Alive	59	0	1495	0	1495	0	1495	0	1495
TCGA-AP-A1DQ-01A-11R-A137-07	Tumor	No	TCGA-AP-A1DQ	Alive;Dead	Serous endometrial adenocarcinoma	High Grade	Alive	76	1	1423	1	1423	1	905	1	905
TCGA-AP-A1DP-01A-11R-A137-07	Tumor	No	TCGA-AP-A1DP	Dead	Endometrioid endometrial adenocarcinoma	G2	Dead	70	1	1081	1	1081	1	831	1	831
TCGA-AP-A1DO-01A-11R-A137-07	Tumor	No	TCGA-AP-A1DO	Alive	Endometrioid endometrial adenocarcinoma	G2	Alive	62	0	952	0	952	0	952	0	952
TCGA-AP-A1DM-01A-21R-A137-07	Tumor	No	TCGA-AP-A1DM	Alive;Alive	Endometrioid endometrial adenocarcinoma	G1	Alive	60	0	1700	0	1700	0	1700	0	1700
TCGA-AP-A1DK-01A-11R-A137-07	Tumor	No	TCGA-AP-A1DK	Alive;Alive;Alive	Endometrioid endometrial adenocarcinoma	G3	Alive	53	0	2767	0	2767	0	2767	0	2767
TCGA-AP-A1DH-01A-31R-A137-07	Tumor	No	TCGA-AP-A1DH	Alive;Alive	Endometrioid endometrial adenocarcinoma	G3	Alive	62	0	2180	0	2180	0	2180	0	2180
TCGA-AP-A0LV-01A-11R-A040-07	Tumor	No	TCGA-AP-A0LV	Alive;Alive	Endometrioid endometrial adenocarcinoma	G1	Alive	39	0	763	0	763	0	763	0	763
TCGA-AP-A0LT-01A-11R-A040-07	Tumor	No	TCGA-AP-A0LT	Alive;Alive	Endometrioid endometrial adenocarcinoma	G2	Alive	57	0	1497	0	1497	0	1497	0	1497
TCGA-AP-A0LS-01A-11R-A14D-07	Tumor	No	TCGA-AP-A0LS	Alive;Alive;Alive	Endometrioid endometrial adenocarcinoma	G2	Alive	63	0	2904	0	2904	0	2904	0	2904
TCGA-AP-A0LP-01A-12R-A104-07	Tumor	No	TCGA-AP-A0LP	Alive	Endometrioid endometrial adenocarcinoma	G1	Alive	76	0	1875	0	1875	0	1875	0	1875
TCGA-AP-A0LO-01A-11R-A040-07	Tumor	No	TCGA-AP-A0LO	Dead	Endometrioid endometrial adenocarcinoma	G2	Dead	45	1	1016	1	1016	1	516	1	516
TCGA-AP-A0LN-01A-11R-A040-07	Tumor	No	TCGA-AP-A0LN	Alive;Alive	Endometrioid endometrial adenocarcinoma	G1	Alive	56	0	2510	0	2510	0	2510	0	2510
TCGA-AP-A0LM-01A-11R-A118-07	Tumor	No	TCGA-AP-A0LM	Alive	Endometrioid endometrial adenocarcinoma	G3	Alive	33	0	825	0	825	0	825	0	825
TCGA-AP-A0LL-01A-12R-A104-07	Tumor	No	TCGA-AP-A0LL	Alive;Alive	Endometrioid endometrial adenocarcinoma	G1	Alive	56	0	2554	0	2554	1	790	1	790
TCGA-AP-A0LJ-01A-11R-A040-07	Tumor	No	TCGA-AP-A0LJ	Alive;Alive	Endometrioid endometrial adenocarcinoma	G1	Alive	42	0	1421	0	1421	0	1421	0	1421
TCGA-AP-A0LI-01A-11R-A040-07	Tumor	No	TCGA-AP-A0LI	Alive;Alive	Serous endometrial adenocarcinoma	G3	Alive	67	0	2972	0	2972	0	2972	0	2972
TCGA-AP-A0LH-01A-11R-A16W-07	Tumor	No	TCGA-AP-A0LH	Dead	Mixed serous and endometrioid	G3	Dead	60	1	1106	1	1106	1	302	1	302
TCGA-AP-A0LG-01A-11R-A16W-07	Tumor	No	TCGA-AP-A0LG	Alive;Alive	Endometrioid endometrial adenocarcinoma	G3	Alive	54	0	2015	0	2015	0	2015	0	2015
TCGA-AP-A0LF-01A-11R-A118-07	Tumor	No	TCGA-AP-A0LF	Alive;Alive	Endometrioid endometrial adenocarcinoma	G3	Alive	82	0	2859	0	2859			0	2859
TCGA-AP-A0LE-01A-11R-A104-07	Tumor	No	TCGA-AP-A0LE	Alive;Alive	Endometrioid endometrial adenocarcinoma	G3	Alive	57	0	3357	0	3357	0	3357	0	3357
TCGA-AP-A0LD-01A-11R-A040-07	Tumor	No	TCGA-AP-A0LD	Alive;Alive	Endometrioid endometrial adenocarcinoma	G3	Alive	63	0	3589	0	3589	0	3589	0	3589
TCGA-AP-A0L9-01A-11R-A040-07	Tumor	No	TCGA-AP-A0L9	Alive;Alive	Serous endometrial adenocarcinoma	G3	Alive	71	0	3815	0	3815	0	3815	0	3815
TCGA-AP-A0L8-01A-11R-A040-07	Tumor	No	TCGA-AP-A0L8	Dead	Serous endometrial adenocarcinoma	G3	Dead	70	1	1484	1	1484	1	1453	1	1453
TCGA-AP-A05P-01A-11R-A16W-07	Tumor	No	TCGA-AP-A05P	Alive;Alive	Endometrioid endometrial adenocarcinoma	G1	Alive	54	0	636	0	636	0	636	0	636
TCGA-AP-A05O-01A-12R-A118-07	Tumor	No	TCGA-AP-A05O	Alive;Alive	Endometrioid endometrial adenocarcinoma	G3	Alive	68	0	384	0	384	1	340	1	340
TCGA-AP-A05N-01A-11R-A00V-07	Tumor	No	TCGA-AP-A05N	Alive;Dead	Endometrioid endometrial adenocarcinoma	G1	Alive	58	1	726	0	726	0	726	0	726
TCGA-AP-A05J-01A-11R-A00V-07	Tumor	No	TCGA-AP-A05J	Alive;Alive	Serous endometrial adenocarcinoma	G3	Alive	66	0	1122	0	1122	0	1122	0	1122
TCGA-AP-A05H-01A-11R-A00V-07	Tumor	No	TCGA-AP-A05H	Alive;Alive	Serous endometrial adenocarcinoma	G3	Alive	75	0	1385	0	1385	0	1385	0	1385
TCGA-AP-A05D-01A-11R-A00V-07	Tumor	No	TCGA-AP-A05D	Alive;Alive	Serous endometrial adenocarcinoma	G3	Alive	67	0	1758	0	1758	0	1758	0	1758
TCGA-AP-A05A-01A-11R-A00V-07	Tumor	No	TCGA-AP-A05A	Alive;Dead	Serous endometrial adenocarcinoma	G3	Alive	81	1	1944	0	1944	0	1944	0	1944
TCGA-AP-A059-01A-21R-A118-07	Tumor	No	TCGA-AP-A059	Alive;Alive	Endometrioid endometrial adenocarcinoma	G3	Alive	69	0	1461	0	1461	0	1461	0	1461
TCGA-AP-A056-01A-11R-A00V-07	Tumor	No	TCGA-AP-A056	Alive;Alive	Endometrioid endometrial adenocarcinoma	G3	Alive	64	0	2618	0	2618	0	2618	0	2618
TCGA-AP-A054-01A-11R-A16W-07	Tumor	No	TCGA-AP-A054	Dead	Endometrioid endometrial adenocarcinoma	G3	Dead	64	1	709	1	709	1	566	1	566
TCGA-AP-A053-01A-21R-A00V-07	Tumor	No	TCGA-AP-A053	Alive;Dead	Endometrioid endometrial adenocarcinoma	G3	Alive	90	1	3365	0	3365	0	3365	0	3365
TCGA-AP-A052-01A-11R-A00V-07	Tumor	No	TCGA-AP-A052	Dead	Serous endometrial adenocarcinoma	G3	Dead	59	1	669	1	669			1	394
TCGA-AP-A051-01A-21R-A00V-07	Tumor	No	TCGA-AP-A051	Alive;Alive	Endometrioid endometrial adenocarcinoma	G3	Alive	69	0	3948	0	3948	0	3948	0	3948
TCGA-AJ-A8CW-01A-11R-A37O-07	Tumor	No	TCGA-AJ-A8CW		Endometrioid endometrial adenocarcinoma	G2	Alive	64	0	4	0	4			0	4
TCGA-AJ-A8CV-01A-11R-A37O-07	Tumor	No	TCGA-AJ-A8CV	Alive	Endometrioid endometrial adenocarcinoma	G2	Alive	58	0	1068	0	1068	0	1068	0	1068
TCGA-AJ-A8CT-01A-11R-A37O-07	Tumor	No	TCGA-AJ-A8CT	Alive	Endometrioid endometrial adenocarcinoma	G1	Alive	58	0	82	0	82	0	82	0	82
TCGA-AJ-A5DW-01A-11R-A27V-07	Tumor	No	TCGA-AJ-A5DW	Alive	Endometrioid endometrial adenocarcinoma	G2	Alive	56	0	390	0	390	0	390	0	390
TCGA-AJ-A5DV-01A-11R-A27V-07	Tumor	No	TCGA-AJ-A5DV	Alive	Endometrioid endometrial adenocarcinoma	G3	Alive	65	0	679	0	679	0	679	0	679
TCGA-AJ-A3TW-01A-11R-A22K-07	Tumor	No	TCGA-AJ-A3TW	Alive	Serous endometrial adenocarcinoma	G3	Alive	78	0	513	0	513	0	513	0	513
TCGA-AJ-A3QS-01A-11R-A22K-07	Tumor	No	TCGA-AJ-A3QS	Alive	Serous endometrial adenocarcinoma	G3	Alive	57	0	513	0	513	0	513	0	513
TCGA-AJ-A3OL-01A-11R-A22K-07	Tumor	No	TCGA-AJ-A3OL	Dead	Endometrioid endometrial adenocarcinoma	G3	Alive	55	1	449	1	449	1	424	1	424
TCGA-AJ-A3OK-01A-12R-A22K-07	Tumor	No	TCGA-AJ-A3OK	Alive	Serous endometrial adenocarcinoma	G3	Alive	73	0	485	0	485	0	485	0	485
TCGA-AJ-A3OJ-01A-11R-A22K-07	Tumor	No	TCGA-AJ-A3OJ	Alive	Endometrioid endometrial adenocarcinoma	G3	Alive	54	0	467	0	467	0	467	0	467
TCGA-AJ-A3NH-11A-11R-A22K-07	Normal	No	TCGA-AJ-A3NH	Dead	Serous endometrial adenocarcinoma	G3	Alive	90	1	310	0	310	0	310	0	310
TCGA-AJ-A3NH-01A-11R-A22K-07	Tumor	No	TCGA-AJ-A3NH	Dead	Serous endometrial adenocarcinoma	G3	Alive	90	1	310	0	310	0	310	0	310
TCGA-AJ-A3NG-01A-11R-A22K-07	Tumor	No	TCGA-AJ-A3NG	Alive	Mixed serous and endometrioid	G3	Alive	83	0	475	0	475	0	475	0	475
TCGA-AJ-A3NF-01A-11R-A22K-07	Tumor	No	TCGA-AJ-A3NF	Alive	Serous endometrial adenocarcinoma	G3	Alive	60	0	645	0	645	0	645	0	645
TCGA-AJ-A3NE-11A-11R-A22K-07	Normal	No	TCGA-AJ-A3NE	Alive	Endometrioid endometrial adenocarcinoma	G3	Alive	46	0	628	0	628	0	628	0	628
TCGA-AJ-A3NE-01A-11R-A22K-07	Tumor	No	TCGA-AJ-A3NE	Alive	Endometrioid endometrial adenocarcinoma	G3	Alive	46	0	628	0	628	0	628	0	628
TCGA-AJ-A3NC-11A-11R-A22K-07	Normal	No	TCGA-AJ-A3NC	Alive;Alive	Endometrioid endometrial adenocarcinoma	G3	Alive	63	0	1125	0	1125	0	1125	0	1125
TCGA-AJ-A3NC-01A-11R-A22K-07	Tumor	No	TCGA-AJ-A3NC	Alive;Alive	Endometrioid endometrial adenocarcinoma	G3	Alive	63	0	1125	0	1125	0	1125	0	1125
TCGA-AJ-A3IA-01A-11R-A213-07	Tumor	No	TCGA-AJ-A3IA	Alive	Serous endometrial adenocarcinoma	G3	Alive	77	0	633	0	633	0	633	0	633
TCGA-AJ-A3I9-01A-11R-A22K-07	Tumor	No	TCGA-AJ-A3I9	Dead	Endometrioid endometrial adenocarcinoma	G3	Alive	52	1	519	1	519	1	370	1	370
TCGA-AJ-A3EM-01A-11R-A213-07	Tumor	No	TCGA-AJ-A3EM	Alive	Endometrioid endometrial adenocarcinoma	G3	Alive	69	0	677	0	677	0	677	0	677
TCGA-AJ-A3EL-01A-11R-A213-07	Tumor	No	TCGA-AJ-A3EL	Alive	Endometrioid endometrial adenocarcinoma	G3	Alive	47	0	684	0	684	0	684	0	684
TCGA-AJ-A3EK-01A-11R-A19W-07	Tumor	No	TCGA-AJ-A3EK	Alive	Endometrioid endometrial adenocarcinoma	G3	Alive	53	0	446	0	446	0	446	0	446
TCGA-AJ-A3EJ-01A-11R-A19W-07	Tumor	No	TCGA-AJ-A3EJ	Dead	Mixed serous and endometrioid	G3	Dead	74	1	50	1	50			1	50
TCGA-AJ-A3BK-01A-11R-A19W-07	Tumor	No	TCGA-AJ-A3BK	Alive	Endometrioid endometrial adenocarcinoma	G3	Alive	68	0	1031	0	1031	0	1031	0	1031
TCGA-AJ-A3BI-01A-11R-A213-07	Tumor	No	TCGA-AJ-A3BI	Alive	Endometrioid endometrial adenocarcinoma	G3	Alive	67	0	575	0	575			1	373
TCGA-AJ-A3BH-01A-11R-A19W-07	Tumor	No	TCGA-AJ-A3BH		Endometrioid endometrial adenocarcinoma	G3	Alive	Not Available	0		0				0
TCGA-AJ-A3BG-01A-11R-A19W-07	Tumor	No	TCGA-AJ-A3BG	Alive	Mixed serous and endometrioid	G3	Alive	65	0	550	0	550	1	480	1	480
TCGA-AJ-A3BF-01A-11R-A213-07	Tumor	No	TCGA-AJ-A3BF	Alive;Alive	Serous endometrial adenocarcinoma	G3	Alive	65	0	551	0	551	1	384	1	384
TCGA-AJ-A3BD-01A-11R-A19W-07	Tumor	No	TCGA-AJ-A3BD	Alive	Serous endometrial adenocarcinoma	G3	Alive	57	0	1039	0	1039	0	1039	0	1039
TCGA-AJ-A2QO-01A-11R-A32Y-07	Tumor	No	TCGA-AJ-A2QO	Dead	Endometrioid endometrial adenocarcinoma	G3	Alive	85	1	1045	0	1045	0	1045	0	1045
TCGA-AJ-A2QN-01A-11R-A18M-07	Tumor	No	TCGA-AJ-A2QN	Alive	Endometrioid endometrial adenocarcinoma	G3	Alive	60	0	1069	0	1069	0	1069	0	1069
TCGA-AJ-A2QM-01A-11R-A18M-07	Tumor	No	TCGA-AJ-A2QM	Alive	Serous endometrial adenocarcinoma	G3	Alive	67	0	894	0	894	0	894	0	894
TCGA-AJ-A2QL-11A-11R-A18M-07	Normal	No	TCGA-AJ-A2QL	Alive	Endometrioid endometrial adenocarcinoma	G3	Alive	60	0	602	0	602	0	602	0	602
TCGA-AJ-A2QL-01A-11R-A18M-07	Tumor	No	TCGA-AJ-A2QL	Alive	Endometrioid endometrial adenocarcinoma	G3	Alive	60	0	602	0	602	0	602	0	602
TCGA-AJ-A2QK-01A-11R-A18M-07	Tumor	No	TCGA-AJ-A2QK	Alive	Endometrioid endometrial adenocarcinoma	G3	Alive	65	0	643	0	643	1	606	1	606
TCGA-AJ-A23O-01A-11R-A157-07	Tumor	No	TCGA-AJ-A23O	Dead	Endometrioid endometrial adenocarcinoma	G3	Alive	69	1	312	0	312			0	312
TCGA-AJ-A23N-01A-11R-A22K-07	Tumor	No	TCGA-AJ-A23N	Dead	Serous endometrial adenocarcinoma	G3	Alive	70	1	439	1	439			1	439
TCGA-AJ-A23M-01A-11R-A157-07	Tumor	No	TCGA-AJ-A23M	Dead	Serous endometrial adenocarcinoma	G3	Alive	61	1	616	1	616			1	516
TCGA-A5-AB3J-01A-11R-A40A-07	Tumor	No	TCGA-A5-AB3J	Alive;Alive	Endometrioid endometrial adenocarcinoma	G2	Alive	52	0	512	0	512	0	512	0	512
TCGA-A5-A7WK-01A-11R-A34R-07	Tumor	No	TCGA-A5-A7WK	Alive	Mixed serous and endometrioid	G3	Alive	71	0	560	0	560	1	350	1	350
TCGA-A5-A7WJ-01A-12R-A34R-07	Tumor	No	TCGA-A5-A7WJ	Alive	Endometrioid endometrial adenocarcinoma	G2	Alive	64	0	341	0	341	0	341	0	341
TCGA-A5-A3LP-01A-11R-A22K-07	Tumor	No	TCGA-A5-A3LP	Alive;Alive	Serous endometrial adenocarcinoma	G3	Alive	74	0	455	0	455	0	455	0	455
TCGA-A5-A3LO-01A-11R-A22K-07	Tumor	No	TCGA-A5-A3LO	Alive;Alive	Endometrioid endometrial adenocarcinoma	G3	Alive	64	0	776	0	776	0	776	0	776
TCGA-A5-A2K7-01A-11R-A180-07	Tumor	No	TCGA-A5-A2K7	Alive;Alive	Endometrioid endometrial adenocarcinoma	G3	Alive	41	0	1063	0	1063	0	1063	0	1063
TCGA-A5-A2K5-01A-11R-A180-07	Tumor	No	TCGA-A5-A2K5	Alive;Alive	Endometrioid endometrial adenocarcinoma	G3	Alive	76	0	752	0	752	0	752	0	752
TCGA-A5-A2K4-01A-11R-A18M-07	Tumor	No	TCGA-A5-A2K4	Dead	Serous endometrial adenocarcinoma	G3	Dead	69	1	871	1	871	1	528	1	528
TCGA-A5-A2K3-01A-11R-A32Y-07	Tumor	No	TCGA-A5-A2K3	Alive;Alive	Serous endometrial adenocarcinoma	G3	Alive	68	0	2012	0	2012	0	2012	0	2012
TCGA-A5-A2K2-01A-11R-A18M-07	Tumor	No	TCGA-A5-A2K2	Alive;Alive	Serous endometrial adenocarcinoma	G3	Alive	77	0	3595	0	3595	0	3595	0	3595
TCGA-A5-A1OK-01A-11R-A14M-07	Tumor	No	TCGA-A5-A1OK	Alive;Alive	Endometrioid endometrial adenocarcinoma	G3	Alive	63	0	917	0	917	0	917	0	917
TCGA-A5-A1OJ-01A-11R-A14D-07	Tumor	No	TCGA-A5-A1OJ	Alive;Alive	Endometrioid endometrial adenocarcinoma	G2	Alive	31	0	1006	0	1006	0	1006	0	1006
TCGA-A5-A1OH-01A-21R-A22K-07	Tumor	No	TCGA-A5-A1OH	Alive;Alive	Serous endometrial adenocarcinoma	G3	Alive	86	0	1105	0	1105	0	1105	0	1105
TCGA-A5-A1OG-01A-11R-A14D-07	Tumor	No	TCGA-A5-A1OG	Alive;Dead	Serous endometrial adenocarcinoma	G3	Alive	65	1	973	1	973	1	337	1	337
TCGA-A5-A1OF-01A-11R-A14D-07	Tumor	No	TCGA-A5-A1OF	Alive;Alive	Mixed serous and endometrioid	High Grade	Alive	47	0	973	0	973	0	973	0	973
TCGA-A5-A0VQ-01A-11R-A104-07	Tumor	No	TCGA-A5-A0VQ	Alive;Alive	Endometrioid endometrial adenocarcinoma	G3	Alive	62	0	485	0	485	0	485	0	485
TCGA-A5-A0VP-01A-21R-A104-07	Tumor	No	TCGA-A5-A0VP	Alive;Alive	Endometrioid endometrial adenocarcinoma	G3	Alive	74	0	1288	0	1288	0	1288	0	1288
TCGA-A5-A0VO-01A-21R-A109-07	Tumor	No	TCGA-A5-A0VO	Alive;Alive;Dead	Endometrioid endometrial adenocarcinoma	G2	Alive	64	1	875	0	875	0	875	0	875
TCGA-A5-A0RA-01A-21R-A104-07	Tumor	No	TCGA-A5-A0RA	Alive;Alive	Endometrioid endometrial adenocarcinoma	G2	Alive	68	0	884	0	884	0	884	0	884
TCGA-A5-A0R9-01A-11R-A104-07	Tumor	No	TCGA-A5-A0R9	Alive;Alive	Endometrioid endometrial adenocarcinoma	G2	Alive	51	0	749	0	749	0	749	0	749
TCGA-A5-A0R8-01A-11R-A104-07	Tumor	No	TCGA-A5-A0R8	Alive;Alive	Endometrioid endometrial adenocarcinoma	G2	Alive	81	0	596	0	596	1	42	1	42
TCGA-A5-A0R7-01A-31R-A16W-07	Tumor	No	TCGA-A5-A0R7	Alive;Alive	Endometrioid endometrial adenocarcinoma	G2	Alive	55	0	535	0	535	0	535	0	535
TCGA-A5-A0R6-01A-11R-A104-07	Tumor	No	TCGA-A5-A0R6	Alive;Alive;Alive	Serous endometrial adenocarcinoma	G3	Alive	64	0	1153	0	1153	0	1153	1	961
TCGA-A5-A0GX-01A-11R-A040-07	Tumor	No	TCGA-A5-A0GX	Alive;Alive	Endometrioid endometrial adenocarcinoma	G2	Alive	53	0	2088	0	2088	0	2088	0	2088
TCGA-A5-A0GW-01A-11R-A16W-07	Tumor	No	TCGA-A5-A0GW	Alive;Alive	Endometrioid endometrial adenocarcinoma	G3	Alive	46	0	706	0	706	0	706	0	706
TCGA-A5-A0GV-01A-31R-A16W-07	Tumor	No	TCGA-A5-A0GV	Alive;Alive;Alive	Endometrioid endometrial adenocarcinoma	G1	Alive	67	0	1643	0	1643	1	304	1	304
TCGA-A5-A0GU-01A-11R-A16W-07	Tumor	No	TCGA-A5-A0GU	Alive;Alive	Endometrioid endometrial adenocarcinoma	G1	Alive	58	0	860	0	860	0	860	0	860
TCGA-A5-A0GR-01A-11R-A118-07	Tumor	No	TCGA-A5-A0GR	Alive;Alive	Endometrioid endometrial adenocarcinoma	G2	Alive	69	0	1120	0	1120	0	1120	0	1120
TCGA-A5-A0GQ-01A-11R-A118-07	Tumor	No	TCGA-A5-A0GQ	Alive;Alive	Endometrioid endometrial adenocarcinoma	G1	Alive	76	0	2247	0	2247	0	2247	0	2247
TCGA-A5-A0GP-01A-11R-A040-07	Tumor	No	TCGA-A5-A0GP	Alive;Alive	Endometrioid endometrial adenocarcinoma	G1	Alive	58	0	1416	0	1416	0	1416	0	1416
TCGA-A5-A0GN-01A-11R-A040-07	Tumor	No	TCGA-A5-A0GN	Alive;Alive	Endometrioid endometrial adenocarcinoma	G1	Alive	65	0	1841	0	1841	0	1841	0	1841
TCGA-A5-A0GM-01A-11R-A040-07	Tumor	No	TCGA-A5-A0GM	Alive;Alive	Endometrioid endometrial adenocarcinoma	G1	Alive	53	0	1841	0	1841	0	1841	0	1841
TCGA-A5-A0GJ-01A-11R-A040-07	Tumor	No	TCGA-A5-A0GJ	Alive;Alive	Endometrioid endometrial adenocarcinoma	G2	Alive	44	0	2000	0	2000	1	12	1	12
TCGA-A5-A0GI-01A-11R-A040-07	Tumor	No	TCGA-A5-A0GI	Alive;Alive	Endometrioid endometrial adenocarcinoma	G2	Alive	63	0	2682	0	2682	0	2682	0	2682
TCGA-A5-A0GH-01A-21R-A16W-07	Tumor	No	TCGA-A5-A0GH	Alive;Alive	Endometrioid endometrial adenocarcinoma	G3	Alive	57	0	2254	0	2254	0	2254	0	2254
TCGA-A5-A0GG-01A-11R-A118-07	Tumor	No	TCGA-A5-A0GG	Alive;Alive;Alive	Endometrioid endometrial adenocarcinoma	G1	Alive	76	0	3762	0	3762	0	3762	0	3762
TCGA-A5-A0GE-01A-11R-A16W-07	Tumor	No	TCGA-A5-A0GE	Alive;Alive	Endometrioid endometrial adenocarcinoma	G2	Alive	38	0	3205	0	3205	0	3205	0	3205
TCGA-A5-A0GD-01A-11R-A16W-07	Tumor	No	TCGA-A5-A0GD	Dead;Dead	Endometrioid endometrial adenocarcinoma	G2	Alive	75	1	3423	0	3423	0	3423	0	3423
TCGA-A5-A0GB-01A-11R-A040-07	Tumor	No	TCGA-A5-A0GB	Alive;Alive	Endometrioid endometrial adenocarcinoma	G3	Alive	65	0	997	0	997	0	997	0	997
TCGA-A5-A0GA-01A-11R-A040-07	Tumor	No	TCGA-A5-A0GA	Dead	Endometrioid endometrial adenocarcinoma	G3	Dead	67	1	543	1	543			1	543
TCGA-A5-A0G9-01A-11R-A040-07	Tumor	No	TCGA-A5-A0G9	Alive;Alive	Endometrioid endometrial adenocarcinoma	G3	Alive	79	0	2540	0	2540	0	2540	0	2540
TCGA-A5-A0G5-01A-11R-A040-07	Tumor	No	TCGA-A5-A0G5	Alive;Alive	Serous endometrial adenocarcinoma	G3	Alive	73	0	1126	0	1126	0	1126	0	1126
TCGA-A5-A0G3-01A-11R-A040-07	Tumor	No	TCGA-A5-A0G3	Alive;Alive	Serous endometrial adenocarcinoma	G3	Alive	61	0	1428	0	1428	1	795	1	795
TCGA-A5-A0G2-01A-11R-A16W-07	Tumor	No	TCGA-A5-A0G2	Alive;Alive	Serous endometrial adenocarcinoma	G3	Alive	57	0	4549	0	4549	0	4549	0	4549
TCGA-A5-A0G1-01A-11R-A118-07	Tumor	No	TCGA-A5-A0G1	Dead	Serous endometrial adenocarcinoma	G3	Dead	67	1	3251	0	3251	0	3251	0	3251
TCGA-5S-A9Q8-01A-11R-A40A-07	Tumor	No	TCGA-5S-A9Q8	Alive	Endometrioid endometrial adenocarcinoma	G2	Alive	51	0	313	0	313	0	313	0	313
TCGA-5B-A90C-01A-11R-A37O-07	Tumor	No	TCGA-5B-A90C	Alive;Alive	Endometrioid endometrial adenocarcinoma	G2	Alive	69	0	1202	0	1202			1	517
TCGA-4E-A92E-01A-11R-A37O-07	Tumor	No	TCGA-4E-A92E	Alive	Endometrioid endometrial adenocarcinoma	G1	Alive	54	0	13	0	13	0	13	0	13
TCGA-2E-A9G8-01A-11R-A40A-07	Tumor	No	TCGA-2E-A9G8	Alive	Endometrioid endometrial adenocarcinoma	G2	Alive	59	0	1249	0	1249			1	335

## Sheet: PHGDH
RNAseq No.	PHGDH
TCGA-SL-A6JA-01A-11R-A31O-07	23.2398
TCGA-SL-A6J9-01A-11R-A31O-07	24.3924
TCGA-SJ-A6ZJ-01A-12R-A34R-07	78.7689
TCGA-SJ-A6ZI-01A-12R-A34R-07	51.1272
TCGA-QS-A8F1-01A-21R-A37O-07	45.6618
TCGA-QS-A744-01A-11R-A34R-07	137.198
TCGA-QS-A5YR-01A-31R-A31O-07	65.2945
TCGA-QS-A5YQ-01A-11R-A31O-07	38.9891
TCGA-QF-A5YT-01A-11R-A31O-07	197.321
TCGA-QF-A5YS-01A-11R-A31O-07	80.9518
TCGA-PG-A917-01A-31R-A37O-07	44.0145
TCGA-PG-A916-01A-11R-A37O-07	85.1344
TCGA-PG-A915-01A-11R-A37O-07	128.005
TCGA-PG-A914-01A-11R-A37O-07	41.7704
TCGA-PG-A7D5-01A-11R-A34R-07	113.582
TCGA-PG-A6IB-01A-21R-A31O-07	101.328
TCGA-PG-A5BC-01A-12R-A27V-07	50.1967
TCGA-KP-A3W4-01A-11R-A22K-07	74.6624
TCGA-KP-A3W3-01A-11R-A22K-07	89.4117
TCGA-KP-A3W1-01A-11R-A22K-07	17.1827
TCGA-KP-A3W0-01A-21R-A22K-07	55.8275
TCGA-KP-A3VZ-01A-11R-A22K-07	144.33
TCGA-KJ-A3U4-01A-11R-A22K-07	56.121
TCGA-K6-A3WQ-01A-11R-A22K-07	199.928
TCGA-JU-AAVI-01A-11R-A40A-07	12.7505
TCGA-H5-A2HR-01A-11R-A180-07	197.531
TCGA-FL-A3WE-11A-11R-A22K-07	17.9903
TCGA-FL-A1YV-11A-12R-A32Y-07	35.9447
TCGA-FL-A1YU-11A-11R-A32Y-07	32.1332
TCGA-FL-A1YT-11A-12R-A32Y-07	22.9326
TCGA-FL-A1YQ-11A-11R-A32Y-07	22.799
TCGA-FL-A1YN-11A-11R-A32Y-07	16.213
TCGA-FL-A1YM-11A-12R-A17B-07	21.8764
TCGA-FL-A1YL-11A-11R-A16F-07	30.5258
TCGA-FL-A1YI-11A-11R-A16F-07	6.64885
TCGA-FL-A1YH-11A-11R-A16F-07	5.77906
TCGA-FL-A1YG-11A-12R-A16F-07	19.8597
TCGA-FL-A1YF-11A-12R-A16F-07	7.16021
TCGA-FI-A3PX-01A-11R-A22K-07	85.3371
TCGA-FI-A3PV-01A-11R-A22K-07	56.835
TCGA-FI-A2F9-01A-11R-A17B-07	56.9728
TCGA-FI-A2F8-01A-12R-A17B-07	136.638
TCGA-FI-A2F4-01A-11R-A17B-07	70.3028
TCGA-FI-A2EY-01A-12R-A18M-07	6.97603
TCGA-FI-A2EX-01A-11R-A17B-07	34.8782
TCGA-FI-A2EW-01A-11R-A17B-07	34.7414
TCGA-FI-A2EU-01A-11R-A17B-07	60.045
TCGA-FI-A2D6-01A-11R-A17B-07	240.083
TCGA-FI-A2D5-01A-11R-A17B-07	221.226
TCGA-FI-A2D4-01A-12R-A17B-07	138.194
TCGA-FI-A2D2-01A-11R-A17B-07	175.06
TCGA-FI-A2D0-01A-11R-A17B-07	33.135
TCGA-FI-A2CY-01A-11R-A17B-07	182.109
TCGA-FI-A2CX-01A-11R-A17B-07	31.895
TCGA-EY-A72D-01A-12R-A34R-07	317.123
TCGA-EY-A5W2-01A-11R-A31O-07	29.0065
TCGA-EY-A54A-01A-11R-A27V-07	32.1829
TCGA-EY-A549-01A-11R-A27V-07	35.2019
TCGA-EY-A548-01A-11R-A27V-07	28.0204
TCGA-EY-A547-01A-11R-A27V-07	118.764
TCGA-EY-A4KR-01A-11R-A27V-07	105.815
TCGA-EY-A3QX-01A-11R-A22K-07	219.655
TCGA-EY-A3L3-01A-11R-A22K-07	103.677
TCGA-EY-A2OQ-01A-11R-A19W-07	96.2449
TCGA-EY-A2OP-01A-11R-A19W-07	107.199
TCGA-EY-A2OO-01A-11R-A19W-07	264.368
TCGA-EY-A2ON-01A-21R-A18M-07	39.5474
TCGA-EY-A2OM-01A-11R-A18M-07	87.7501
TCGA-EY-A215-01A-11R-A14M-07	180.714
TCGA-EY-A214-01A-12R-A157-07	28.6942
TCGA-EY-A212-01A-11R-A14M-07	101.876
TCGA-EY-A210-01A-11R-A157-07	208.502
TCGA-EY-A1H0-01A-11R-A13S-07	84.8446
TCGA-EY-A1GX-01A-12R-A13S-07	146.956
TCGA-EY-A1GW-01A-22R-A13S-07	26.3972
TCGA-EY-A1GV-01A-11R-A13S-07	40.4505
TCGA-EY-A1GU-01A-11R-A13S-07	43.3863
TCGA-EY-A1GT-01A-11R-A13S-07	34.1211
TCGA-EY-A1GS-01A-11R-A13S-07	49.9425
TCGA-EY-A1GR-01A-11R-A13S-07	93.5022
TCGA-EY-A1GQ-01A-21R-A13S-07	50.8838
TCGA-EY-A1GP-01A-11R-A13S-07	47.1433
TCGA-EY-A1GO-01A-11R-A14D-07	83.3852
TCGA-EY-A1GM-01A-12R-A14D-07	205.162
TCGA-EY-A1GL-01A-11R-A13S-07	10.7637
TCGA-EY-A1GK-01A-11R-A13S-07	36.7605
TCGA-EY-A1GI-01A-11R-A13S-07	92.1742
TCGA-EY-A1GH-01A-11R-A13S-07	58.566
TCGA-EY-A1GF-01A-11R-A13S-07	67.984
TCGA-EY-A1GE-01A-11R-A13S-07	28.8244
TCGA-EY-A1GD-01A-11R-A13S-07	64.0744
TCGA-EY-A1GC-01A-11R-A13S-07	32.2751
TCGA-EY-A1G8-01A-11R-A13S-07	318.649
TCGA-EY-A1G7-01A-11R-A13S-07	155.866
TCGA-EO-A3L0-01A-11R-A22K-07	99.4602
TCGA-EO-A3KX-01A-11R-A22K-07	60.8981
TCGA-EO-A3KW-01A-11R-A22K-07	43.3802
TCGA-EO-A3KU-01A-11R-A22K-07	90.651
TCGA-EO-A3B1-01A-12R-A19W-07	22.4747
TCGA-EO-A3B0-01A-12R-A19W-07	157.242
TCGA-EO-A3AZ-01A-12R-A19W-07	7.76525
TCGA-EO-A3AY-01A-12R-A19W-07	295.254
TCGA-EO-A3AV-01A-12R-A19W-07	49.4431
TCGA-EO-A3AU-01A-21R-A19W-07	71.6186
TCGA-EO-A3AS-01A-11R-A19W-07	71.9375
TCGA-EO-A2CH-01A-11R-A180-07	234.193
TCGA-EO-A2CG-01A-12R-A180-07	115.457
TCGA-EO-A22Y-01A-11R-A180-07	62.3544
TCGA-EO-A22X-01A-11R-A180-07	178.821
TCGA-EO-A22U-01A-11R-A180-07	53.6244
TCGA-EO-A22T-01A-21R-A18M-07	27.3522
TCGA-EO-A22S-01A-11R-A18M-07	251.312
TCGA-EO-A22R-01A-11R-A18M-07	154.158
TCGA-EO-A1Y8-01A-11R-A157-07	180.828
TCGA-EO-A1Y7-01A-11R-A157-07	120.274
TCGA-EO-A1Y5-01A-11R-A157-07	180.139
TCGA-EC-A24G-01A-11R-A16F-07	23.987
TCGA-EC-A1QX-01A-31R-A16F-07	8.19448
TCGA-EC-A1NJ-01A-31R-A14D-07	28.8685
TCGA-E6-A8L9-01A-21R-A37O-07	98.6212
TCGA-E6-A2P9-01A-11R-A19W-07	111.546
TCGA-E6-A2P8-01A-11R-A19W-07	73.7163
TCGA-E6-A1M0-11A-11R-A144-07	70.3746
TCGA-E6-A1M0-01A-11R-A144-07	133.739
TCGA-E6-A1LZ-01A-11R-A144-07	69.2036
TCGA-E6-A1LX-01A-11R-A14D-07	154.563
TCGA-DI-A2QY-11A-11R-A19W-07	125.665
TCGA-DI-A2QY-01A-12R-A19W-07	60.0207
TCGA-DI-A2QU-11A-11R-A18M-07	18.2935
TCGA-DI-A2QU-01A-11R-A18M-07	45.6085
TCGA-DI-A2QT-01A-12R-A19W-07	26.4611
TCGA-DI-A1NO-01A-31R-A157-07	149.498
TCGA-DI-A1NN-01A-11R-A16F-07	119.484
TCGA-DI-A1BY-01A-21R-A137-07	34.6343
TCGA-DI-A1BU-01A-11R-A137-07	43.4718
TCGA-DI-A0WH-01A-12R-A12I-07	35.0389
TCGA-DF-A2L0-01A-11R-A180-07	141.289
TCGA-DF-A2KZ-01A-11R-A213-07	24.5116
TCGA-DF-A2KY-01A-21R-A213-07	69.2966
TCGA-DF-A2KV-01A-11R-A180-07	41.8406
TCGA-DF-A2KU-01A-11R-A180-07	134.441
TCGA-DF-A2KS-01A-11R-A18M-07	29.8172
TCGA-DF-A2KR-01A-11R-A180-07	204.311
TCGA-DF-A2KN-01A-11R-A180-07	66.5317
TCGA-D1-A3JQ-01A-11R-A22K-07	87.0058
TCGA-D1-A3JP-01A-31R-A22K-07	84.5283
TCGA-D1-A3DH-01A-11R-A19W-07	204.917
TCGA-D1-A3DG-01A-11R-A19W-07	290.675
TCGA-D1-A3DA-01A-12R-A213-07	16.7794
TCGA-D1-A2G7-01A-21R-A180-07	99.7483
TCGA-D1-A2G6-01A-11R-A17B-07	94.2076
TCGA-D1-A2G5-01A-11R-A17B-07	80.6036
TCGA-D1-A2G0-01A-11R-A32Y-07	47.0687
TCGA-D1-A1O8-01A-11R-A14D-07	15.9746
TCGA-D1-A1O7-01A-11R-A14D-07	144.108
TCGA-D1-A1O5-01A-11R-A14D-07	58.0318
TCGA-D1-A1O0-01A-11R-A17B-07	146.385
TCGA-D1-A1NZ-01A-21R-A14D-07	38.5901
TCGA-D1-A1NY-01A-11R-A16F-07	58.5747
TCGA-D1-A1NX-01A-11R-A16F-07	80.2031
TCGA-D1-A1NW-01A-11R-A14M-07	39.3261
TCGA-D1-A1NU-01A-11R-A14D-07	134.936
TCGA-D1-A1NS-01A-11R-A14D-07	40.6839
TCGA-D1-A17U-01A-21R-A12I-07	49.5903
TCGA-D1-A17T-01A-11R-A12I-07	58.5763
TCGA-D1-A17S-01A-11R-A12I-07	20.9456
TCGA-D1-A17R-01A-11R-A12I-07	55.2991
TCGA-D1-A17Q-01A-11R-A12I-07	94.8033
TCGA-D1-A17N-01A-11R-A12I-07	39.6138
TCGA-D1-A17M-01A-21R-A12I-07	56.5485
TCGA-D1-A17L-01A-11R-A12I-07	35.0296
TCGA-D1-A17K-01A-11R-A12I-07	95.044
TCGA-D1-A17H-01A-11R-A12I-07	134.044
TCGA-D1-A17F-01A-11R-A12I-07	14.8469
TCGA-D1-A17D-01A-12R-A12I-07	51.5112
TCGA-D1-A17C-01A-11R-A12I-07	42.6928
TCGA-D1-A17B-01A-22R-A12I-07	25.9538
TCGA-D1-A17A-01A-11R-A12I-07	96.5108
TCGA-D1-A179-01A-11R-A12I-07	271.222
TCGA-D1-A177-01A-21R-A12I-07	114.732
TCGA-D1-A176-01A-11R-A12I-07	28.3365
TCGA-D1-A175-01A-11R-A12I-07	102.441
TCGA-D1-A174-01A-11R-A12I-07	47.9803
TCGA-D1-A16Y-01A-31R-A12I-07	206.02
TCGA-D1-A16X-01A-11R-A12I-07	65.3228
TCGA-D1-A16V-01A-11R-A12I-07	157.944
TCGA-D1-A16S-01A-11R-A12I-07	100.6
TCGA-D1-A16R-01A-11R-A12I-07	70.2097
TCGA-D1-A16Q-01A-12R-A12I-07	41.3285
TCGA-D1-A16O-01A-11R-A12I-07	67.3315
TCGA-D1-A16N-01A-11R-A12I-07	333.958
TCGA-D1-A16J-01A-11R-A12I-07	102.817
TCGA-D1-A16I-01A-11R-A12I-07	116.631
TCGA-D1-A16G-01A-31R-A12I-07	62.4821
TCGA-D1-A16F-01A-11R-A12I-07	132.88
TCGA-D1-A16E-01A-22R-A12I-07	125.456
TCGA-D1-A16D-01A-11R-A12I-07	32.7485
TCGA-D1-A16B-01A-11R-A12I-07	26.7062
TCGA-D1-A169-01A-11R-A12I-07	88.1217
TCGA-D1-A168-01A-31R-A12I-07	158.228
TCGA-D1-A167-01A-11R-A12I-07	42.3288
TCGA-D1-A165-01A-11R-A12I-07	61.523
TCGA-D1-A163-01A-11R-A12I-07	45.1513
TCGA-D1-A162-01A-11R-A118-07	41.2109
TCGA-D1-A161-01A-11R-A118-07	57.5458
TCGA-D1-A160-01A-11R-A118-07	36.8654
TCGA-D1-A15Z-01A-11R-A118-07	111.881
TCGA-D1-A15X-01A-11R-A118-07	2.16197
TCGA-D1-A15W-01A-11R-A118-07	37.7453
TCGA-D1-A15V-01A-11R-A118-07	70.4281
TCGA-D1-A103-01A-11R-A10J-07	80.6318
TCGA-D1-A102-01A-11R-A10J-07	19.7222
TCGA-D1-A101-01A-12R-A10J-07	20.4299
TCGA-D1-A0ZZ-01A-11R-A10J-07	70.5062
TCGA-D1-A0ZV-01A-11R-A10J-07	109.129
TCGA-D1-A0ZU-01A-11R-A10J-07	92.9774
TCGA-D1-A0ZS-01A-11R-A118-07	306.97
TCGA-D1-A0ZR-01A-21R-A10J-07	23.9377
TCGA-D1-A0ZQ-01A-11R-A118-07	59.5233
TCGA-D1-A0ZP-01A-21R-A10J-07	81.9576
TCGA-D1-A0ZO-01A-11R-A118-07	71.5672
TCGA-D1-A0ZN-01A-11R-A118-07	31.4484
TCGA-BS-A0WQ-01A-21R-A109-07	42.5829
TCGA-BS-A0VI-01A-11R-A14D-07	22.3238
TCGA-BS-A0V8-01A-11R-A118-07	54.2704
TCGA-BS-A0V7-01A-21R-A118-07	6.96329
TCGA-BS-A0V6-01A-11R-A118-07	54.7337
TCGA-BS-A0V4-01A-11R-A14D-07	8.74252
TCGA-BS-A0UV-01A-11R-A16W-07	142.91
TCGA-BS-A0UT-01A-11R-A104-07	50.3756
TCGA-BS-A0UM-01A-11R-A104-07	103.887
TCGA-BS-A0UL-01A-11R-A109-07	27.2952
TCGA-BS-A0UJ-01A-12R-A104-07	27.5428
TCGA-BS-A0UF-01A-11R-A104-07	220.22
TCGA-BS-A0UA-01A-11R-A118-07	39.4406
TCGA-BS-A0U9-01B-21R-A10J-07	303.872
TCGA-BS-A0U8-01A-11R-A104-07	55.1986
TCGA-BS-A0U7-01A-21R-A104-07	87.7849
TCGA-BS-A0U5-01A-11R-A109-07	73.6993
TCGA-BS-A0TJ-01A-11R-A104-07	123.657
TCGA-BS-A0TI-01A-11R-A104-07	124.345
TCGA-BS-A0TG-01A-32R-A16W-07	58.7205
TCGA-BS-A0TE-01A-11R-A104-07	110.159
TCGA-BS-A0TD-01A-11R-A104-07	78.1411
TCGA-BS-A0TC-01A-11R-A104-07	52.2705
TCGA-BS-A0TA-01A-11R-A104-07	24.7367
TCGA-BS-A0T9-01A-11R-A12I-07	14.2765
TCGA-BK-A6W4-01A-12R-A34R-07	31.5201
TCGA-BK-A6W3-01A-12R-A34R-07	87.4788
TCGA-BK-A56F-01A-32R-A27V-07	46.1053
TCGA-BK-A4ZD-11A-12R-A27V-07	16.1698
TCGA-BK-A4ZD-01A-11R-A27V-07	79.0136
TCGA-BK-A26L-01C-04R-A277-07	26.0314
TCGA-BK-A26L-01A-11R-A277-07	87.4002
TCGA-BK-A26L-01A-11R-A16F-07	156.353
TCGA-BK-A13C-11A-11R-A118-07	26.4938
TCGA-BK-A13C-01A-11R-A118-07	74.0103
TCGA-BK-A13B-01A-51R-A22K-07	88.0142
TCGA-BK-A139-02A-11R-A27V-07	24.6758
TCGA-BK-A139-01C-08R-A277-07	9.93785
TCGA-BK-A139-01A-11R-A277-07	22.8055
TCGA-BK-A139-01A-11R-A118-07	70.5088
TCGA-BK-A0CC-01B-04R-A277-07	21.3334
TCGA-BK-A0CC-01A-21R-A277-07	82.3674
TCGA-BK-A0CC-01A-21R-A16W-07	190.488
TCGA-BK-A0CB-11A-33R-A104-07	50.6134
TCGA-BK-A0CB-01A-32R-A104-07	35.7028
TCGA-BK-A0CA-01B-02R-A277-07	10.3595
TCGA-BK-A0CA-01A-21R-A277-07	32.3708
TCGA-BK-A0CA-01A-21R-A118-07	74.466
TCGA-BK-A0C9-01A-11R-A00V-07	59.7587
TCGA-BG-A3PP-11A-11R-A22K-07	77.141
TCGA-BG-A3PP-01A-11R-A22K-07	293.362
TCGA-BG-A3EW-11A-22R-A22K-07	61.939
TCGA-BG-A3EW-01A-11R-A22K-07	137.93
TCGA-BG-A2L7-01A-11R-A18M-07	142.063
TCGA-BG-A2AE-01A-11R-A16F-07	56.6387
TCGA-BG-A2AD-11A-11R-A16F-07	48.2169
TCGA-BG-A2AD-01A-21R-A16F-07	18.1843
TCGA-BG-A222-01A-11R-A157-07	41.083
TCGA-BG-A221-01A-21R-A157-07	52.8994
TCGA-BG-A220-01A-11R-A157-07	65.8654
TCGA-BG-A18C-01A-11R-A12I-07	181.482
TCGA-BG-A18B-01A-11R-A12I-07	76.0121
TCGA-BG-A18A-01A-21R-A12I-07	71.276
TCGA-BG-A187-01A-11R-A12I-07	103.887
TCGA-BG-A186-01A-11R-A12I-07	13.8331
TCGA-BG-A0YV-01A-11R-A10J-07	121.595
TCGA-BG-A0YU-01A-21R-A10J-07	49.3534
TCGA-BG-A0W2-01A-11R-A109-07	42.7976
TCGA-BG-A0W1-01A-12R-A109-07	15.6845
TCGA-BG-A0VZ-01A-11R-A109-07	153.14
TCGA-BG-A0VX-01A-11R-A118-07	60.1509
TCGA-BG-A0VW-01A-11R-A118-07	31.883
TCGA-BG-A0VV-01A-21R-A118-07	71.69
TCGA-BG-A0VT-01A-11R-A10J-07	15.8543
TCGA-BG-A0RY-01A-11R-A104-07	32.1151
TCGA-BG-A0MU-01A-11R-A104-07	22.7292
TCGA-BG-A0MT-01A-11R-A104-07	115.597
TCGA-BG-A0MS-01A-11R-A104-07	70.2754
TCGA-BG-A0MQ-01A-11R-A104-07	47.2518
TCGA-BG-A0MO-01A-11R-A040-07	71.7796
TCGA-BG-A0MK-01A-51R-A19W-07	36.3139
TCGA-BG-A0MI-01A-11R-A040-07	282.246
TCGA-BG-A0MH-01A-11R-A118-07	150.635
TCGA-BG-A0MG-01A-21R-A104-07	170.626
TCGA-BG-A0MC-01A-21R-A040-07	56.4283
TCGA-BG-A0MA-01A-11R-A17B-07	74.703
TCGA-BG-A0M9-01A-21R-A104-07	72.4044
TCGA-BG-A0M8-01A-12R-A104-07	25.4477
TCGA-BG-A0M7-01A-11R-A040-07	136.078
TCGA-BG-A0M6-01A-31R-A104-07	144.288
TCGA-BG-A0M4-01A-11R-A104-07	36.2987
TCGA-BG-A0M3-01A-11R-A104-07	29.5238
TCGA-BG-A0M2-01A-11R-A104-07	31.6273
TCGA-BG-A0M0-01A-11R-A104-07	42.8106
TCGA-BG-A0LX-01A-11R-A16W-07	53.0537
TCGA-BG-A0LW-01A-11R-A16W-07	31.0893
TCGA-B5-A5OE-01A-11R-A31O-07	58.4135
TCGA-B5-A5OD-01A-11R-A31O-07	131.215
TCGA-B5-A5OC-01A-21R-A27V-07	31.5591
TCGA-B5-A3S1-01A-11R-A22K-07	104.932
TCGA-B5-A3FH-01A-11R-A19W-07	61.3842
TCGA-B5-A3FD-01A-11R-A19W-07	105.724
TCGA-B5-A3FC-01A-11R-A22K-07	20.0946
TCGA-B5-A3FB-01A-11R-A19W-07	136.968
TCGA-B5-A3FA-01A-11R-A19W-07	66.5715
TCGA-B5-A3F9-01A-21R-A22K-07	54.0415
TCGA-B5-A1N2-01A-21R-A144-07	166.032
TCGA-B5-A1MZ-01A-11R-A144-07	36.2643
TCGA-B5-A1MY-01A-11R-A144-07	191.585
TCGA-B5-A1MX-01A-11R-A144-07	34.7663
TCGA-B5-A1MW-01A-11R-A32Y-07	154.315
TCGA-B5-A1MV-01A-31R-A14D-07	86.3566
TCGA-B5-A1MU-01A-11R-A13S-07	79.4872
TCGA-B5-A1MS-01B-11R-A22K-07	70.0053
TCGA-B5-A1MR-01A-31R-A14D-07	29.5954
TCGA-B5-A121-01A-31R-A118-07	41.6404
TCGA-B5-A11Z-01A-11R-A10J-07	42.4461
TCGA-B5-A11Y-01A-21R-A10J-07	41.0315
TCGA-B5-A11X-01A-11R-A10J-07	7.88048
TCGA-B5-A11W-01A-12R-A118-07	34.1787
TCGA-B5-A11V-01A-11R-A10J-07	63.8994
TCGA-B5-A11U-01A-11R-A118-07	63.0458
TCGA-B5-A11S-01A-11R-A118-07	29.0338
TCGA-B5-A11R-01A-11R-A118-07	92.246
TCGA-B5-A11Q-01A-11R-A118-07	34.3639
TCGA-B5-A11P-01B-11R-A14D-07	61.3863
TCGA-B5-A11O-01A-11R-A118-07	87.8832
TCGA-B5-A11N-01A-11R-A118-07	71.6541
TCGA-B5-A11M-01A-11R-A118-07	23.3772
TCGA-B5-A11L-01B-21R-A13S-07	57.921
TCGA-B5-A11J-01A-11R-A118-07	108.991
TCGA-B5-A11I-01A-11R-A10J-07	82.1408
TCGA-B5-A11H-01A-11R-A118-07	23.3156
TCGA-B5-A11G-01A-13R-A118-07	27.3381
TCGA-B5-A11F-01A-11R-A10J-07	74.3408
TCGA-B5-A11E-01A-11R-A10J-07	192.816
TCGA-B5-A0KB-01B-11R-A14D-07	102.377
TCGA-B5-A0K9-01A-21R-A104-07	49.0571
TCGA-B5-A0K8-01A-11R-A14M-07	33.649
TCGA-B5-A0K7-01A-11R-A104-07	18.1627
TCGA-B5-A0K6-01A-11R-A040-07	41.2577
TCGA-B5-A0K4-01A-11R-A040-07	15.6562
TCGA-B5-A0K3-01A-11R-A040-07	44.6876
TCGA-B5-A0K2-01A-12R-A104-07	59.3008
TCGA-B5-A0K1-01A-11R-A16W-07	119.214
TCGA-B5-A0K0-01A-11R-A16W-07	24.4347
TCGA-B5-A0JZ-01A-11R-A040-07	70.7443
TCGA-B5-A0JY-01A-11R-A104-07	230.902
TCGA-B5-A0JX-01A-21R-A14M-07	80.7453
TCGA-B5-A0JV-01A-11R-A104-07	61.9239
TCGA-B5-A0JU-01B-11R-A14D-07	85.7372
TCGA-B5-A0JT-01A-21R-A118-07	118.817
TCGA-B5-A0JS-01A-11R-A104-07	31.466
TCGA-B5-A0JR-01A-13R-A466-07	120.435
TCGA-B5-A0JN-01A-11R-A104-07	71.3106
TCGA-AX-A3GI-01A-11R-A213-07	74.6259
TCGA-AX-A3GB-01A-11R-A22K-07	7.50932
TCGA-AX-A3G9-01A-11R-A22K-07	18.8068
TCGA-AX-A3G8-01A-11R-A22K-07	121.093
TCGA-AX-A3G7-01A-12R-A213-07	138.05
TCGA-AX-A3G6-01A-11R-A213-07	189.065
TCGA-AX-A3G4-01A-11R-A213-07	93.6603
TCGA-AX-A3G3-01A-11R-A213-07	161.708
TCGA-AX-A3G1-01A-11R-A22K-07	112.788
TCGA-AX-A3FZ-01A-11R-A22K-07	78.8433
TCGA-AX-A3FX-01A-11R-A22K-07	48.8999
TCGA-AX-A3FW-01A-11R-A22K-07	118.173
TCGA-AX-A3FV-01A-11R-A22K-07	42.1022
TCGA-AX-A3FT-01A-11R-A22K-07	7.20569
TCGA-AX-A3FS-01A-11R-A22K-07	28.0212
TCGA-AX-A2IO-01A-11R-A180-07	140.05
TCGA-AX-A2IN-01A-12R-A180-07	122.883
TCGA-AX-A2HK-01A-11R-A17B-07	169.87
TCGA-AX-A2HJ-01A-11R-A17B-07	65.3618
TCGA-AX-A2HH-01A-11R-A32Y-07	153.073
TCGA-AX-A2HG-01A-11R-A17B-07	86.6782
TCGA-AX-A2HF-01A-11R-A17B-07	111.43
TCGA-AX-A2HD-11A-11R-A32Y-07	143.535
TCGA-AX-A2HD-01A-21R-A17B-07	179.076
TCGA-AX-A2HC-11A-11R-A32Y-07	13.184
TCGA-AX-A2HC-01A-11R-A17B-07	155.015
TCGA-AX-A2HA-11A-11R-A18M-07	16.2627
TCGA-AX-A2HA-01A-12R-A18M-07	13.7613
TCGA-AX-A2H8-11A-11R-A17B-07	25.6183
TCGA-AX-A2H8-01A-11R-A17B-07	339.871
TCGA-AX-A2H7-01A-12R-A18M-07	23.1811
TCGA-AX-A2H5-01A-11R-A17B-07	10.7083
TCGA-AX-A2H4-01A-21R-A18M-07	50.9203
TCGA-AX-A2H2-01A-11R-A180-07	247.94
TCGA-AX-A1CR-01A-12R-A137-07	32.2497
TCGA-AX-A1CP-01A-11R-A137-07	113.973
TCGA-AX-A1CN-01A-11R-A137-07	24.4509
TCGA-AX-A1CK-11A-11R-A137-07	26.3642
TCGA-AX-A1CK-01A-11R-A137-07	45.2104
TCGA-AX-A1CJ-01A-11R-A137-07	41.7956
TCGA-AX-A1CI-11A-11R-A137-07	191.439
TCGA-AX-A1CI-01A-11R-A137-07	24.5856
TCGA-AX-A1CF-11A-11R-A137-07	125.472
TCGA-AX-A1CF-01A-11R-A137-07	181.277
TCGA-AX-A1CE-01A-11R-A137-07	41.3079
TCGA-AX-A1CC-01A-11R-A137-07	91.2735
TCGA-AX-A1CA-01A-12R-A137-07	36.5479
TCGA-AX-A1C9-01A-11R-A137-07	159.464
TCGA-AX-A1C8-01A-11R-A137-07	80.7911
TCGA-AX-A1C7-01A-11R-A137-07	124.444
TCGA-AX-A1C5-01A-11R-A137-07	324.071
TCGA-AX-A1C4-01A-11R-A137-07	433.741
TCGA-AX-A0J1-01A-11R-A040-07	64.7663
TCGA-AX-A0J0-11A-11R-A27V-07	27.7554
TCGA-AX-A0J0-01A-11R-A109-07	238.203
TCGA-AX-A0IZ-11A-11R-A27V-07	19.9501
TCGA-AX-A0IZ-01A-11R-A118-07	56.8852
TCGA-AX-A0IW-01A-11R-A040-07	138.094
TCGA-AX-A0IU-01A-11R-A16W-07	86.963
TCGA-AX-A0IS-01A-12R-A10J-07	52.7876
TCGA-AX-A06L-01A-11R-A118-07	22.576
TCGA-AX-A06J-01A-11R-A00V-07	15.1389
TCGA-AX-A06H-01A-11R-A118-07	55.5836
TCGA-AX-A06F-01A-11R-A00V-07	140.999
TCGA-AX-A06D-01A-11R-A118-07	311.981
TCGA-AX-A06B-01A-11R-A00V-07	128.245
TCGA-AX-A064-01A-11R-A00V-07	27.8912
TCGA-AX-A063-01A-11R-A00V-07	23.0162
TCGA-AX-A062-01A-11R-A00V-07	71.1353
TCGA-AX-A060-01A-11R-A00V-07	98.8078
TCGA-AX-A05Z-01A-11R-A00V-07	29.5194
TCGA-AX-A05Y-11A-11R-A27V-07	25.8804
TCGA-AX-A05Y-01A-11R-A00V-07	103.198
TCGA-AX-A05W-01A-21R-A466-07	25.5853
TCGA-AX-A05U-01A-11R-A00V-07	140.94
TCGA-AX-A05T-01A-11R-A00V-07	50.8378
TCGA-AX-A05S-01A-11R-A00V-07	52.9955
TCGA-AW-A1PO-01A-12R-A157-07	250.111
TCGA-AP-A5FX-01A-11R-A27V-07	65.5212
TCGA-AP-A3K1-01A-11R-A213-07	26.3137
TCGA-AP-A1E4-01A-12R-A137-07	226.189
TCGA-AP-A1E3-01A-11R-A137-07	35.1028
TCGA-AP-A1E1-01A-11R-A137-07	84.9746
TCGA-AP-A1E0-01A-11R-A137-07	105.176
TCGA-AP-A1DV-01A-21R-A137-07	8.26555
TCGA-AP-A1DR-01A-11R-A137-07	20.7356
TCGA-AP-A1DQ-01A-11R-A137-07	85.5481
TCGA-AP-A1DP-01A-11R-A137-07	47.1205
TCGA-AP-A1DO-01A-11R-A137-07	37.8031
TCGA-AP-A1DM-01A-21R-A137-07	68.7295
TCGA-AP-A1DK-01A-11R-A137-07	20.2023
TCGA-AP-A1DH-01A-31R-A137-07	79.77
TCGA-AP-A0LV-01A-11R-A040-07	107.788
TCGA-AP-A0LT-01A-11R-A040-07	134.628
TCGA-AP-A0LS-01A-11R-A14D-07	172.576
TCGA-AP-A0LP-01A-12R-A104-07	51.3861
TCGA-AP-A0LO-01A-11R-A040-07	43.8256
TCGA-AP-A0LN-01A-11R-A040-07	59.2975
TCGA-AP-A0LM-01A-11R-A118-07	19.5242
TCGA-AP-A0LL-01A-12R-A104-07	6.02572
TCGA-AP-A0LJ-01A-11R-A040-07	31.1066
TCGA-AP-A0LI-01A-11R-A040-07	199.221
TCGA-AP-A0LH-01A-11R-A16W-07	63.1493
TCGA-AP-A0LG-01A-11R-A16W-07	34.9074
TCGA-AP-A0LF-01A-11R-A118-07	33.3251
TCGA-AP-A0LE-01A-11R-A104-07	22.1626
TCGA-AP-A0LD-01A-11R-A040-07	221.3
TCGA-AP-A0L9-01A-11R-A040-07	104.202
TCGA-AP-A0L8-01A-11R-A040-07	144.765
TCGA-AP-A05P-01A-11R-A16W-07	169.965
TCGA-AP-A05O-01A-12R-A118-07	76.0683
TCGA-AP-A05N-01A-11R-A00V-07	49.7911
TCGA-AP-A05J-01A-11R-A00V-07	151.008
TCGA-AP-A05H-01A-11R-A00V-07	314.925
TCGA-AP-A05D-01A-11R-A00V-07	193.928
TCGA-AP-A05A-01A-11R-A00V-07	191.572
TCGA-AP-A059-01A-21R-A118-07	78.0954
TCGA-AP-A056-01A-11R-A00V-07	59.5327
TCGA-AP-A054-01A-11R-A16W-07	305.407
TCGA-AP-A053-01A-21R-A00V-07	269.522
TCGA-AP-A052-01A-11R-A00V-07	202.346
TCGA-AP-A051-01A-21R-A00V-07	97.9909
TCGA-AJ-A8CW-01A-11R-A37O-07	33.0226
TCGA-AJ-A8CV-01A-11R-A37O-07	72.3504
TCGA-AJ-A8CT-01A-11R-A37O-07	14.7185
TCGA-AJ-A5DW-01A-11R-A27V-07	88.4752
TCGA-AJ-A5DV-01A-11R-A27V-07	27.7668
TCGA-AJ-A3TW-01A-11R-A22K-07	80.2068
TCGA-AJ-A3QS-01A-11R-A22K-07	38.3371
TCGA-AJ-A3OL-01A-11R-A22K-07	213.107
TCGA-AJ-A3OK-01A-12R-A22K-07	3.39436
TCGA-AJ-A3OJ-01A-11R-A22K-07	16.3903
TCGA-AJ-A3NH-11A-11R-A22K-07	96.2382
TCGA-AJ-A3NH-01A-11R-A22K-07	191.976
TCGA-AJ-A3NG-01A-11R-A22K-07	195.666
TCGA-AJ-A3NF-01A-11R-A22K-07	41.662
TCGA-AJ-A3NE-11A-11R-A22K-07	9.55412
TCGA-AJ-A3NE-01A-11R-A22K-07	73.92
TCGA-AJ-A3NC-11A-11R-A22K-07	25.8465
TCGA-AJ-A3NC-01A-11R-A22K-07	40.5709
TCGA-AJ-A3IA-01A-11R-A213-07	80.5441
TCGA-AJ-A3I9-01A-11R-A22K-07	170.278
TCGA-AJ-A3EM-01A-11R-A213-07	274.524
TCGA-AJ-A3EL-01A-11R-A213-07	400.628
TCGA-AJ-A3EK-01A-11R-A19W-07	139.622
TCGA-AJ-A3EJ-01A-11R-A19W-07	189.96
TCGA-AJ-A3BK-01A-11R-A19W-07	164.571
TCGA-AJ-A3BI-01A-11R-A213-07	120.826
TCGA-AJ-A3BH-01A-11R-A19W-07	2.54043
TCGA-AJ-A3BG-01A-11R-A19W-07	16.7247
TCGA-AJ-A3BF-01A-11R-A213-07	197.857
TCGA-AJ-A3BD-01A-11R-A19W-07	184.941
TCGA-AJ-A2QO-01A-11R-A32Y-07	102.588
TCGA-AJ-A2QN-01A-11R-A18M-07	48.2808
TCGA-AJ-A2QM-01A-11R-A18M-07	158.344
TCGA-AJ-A2QL-11A-11R-A18M-07	45.8456
TCGA-AJ-A2QL-01A-11R-A18M-07	50.887
TCGA-AJ-A2QK-01A-11R-A18M-07	104.008
TCGA-AJ-A23O-01A-11R-A157-07	32.2586
TCGA-AJ-A23N-01A-11R-A22K-07	502.86
TCGA-AJ-A23M-01A-11R-A157-07	102.998
TCGA-A5-AB3J-01A-11R-A40A-07	23.115
TCGA-A5-A7WK-01A-11R-A34R-07	161.558
TCGA-A5-A7WJ-01A-12R-A34R-07	83.0113
TCGA-A5-A3LP-01A-11R-A22K-07	136.507
TCGA-A5-A3LO-01A-11R-A22K-07	208.36
TCGA-A5-A2K7-01A-11R-A180-07	194.552
TCGA-A5-A2K5-01A-11R-A180-07	69.8361
TCGA-A5-A2K4-01A-11R-A18M-07	46.0158
TCGA-A5-A2K3-01A-11R-A32Y-07	31.8805
TCGA-A5-A2K2-01A-11R-A18M-07	19.6823
TCGA-A5-A1OK-01A-11R-A14M-07	65.5983
TCGA-A5-A1OJ-01A-11R-A14D-07	7.90102
TCGA-A5-A1OH-01A-21R-A22K-07	92.7366
TCGA-A5-A1OG-01A-11R-A14D-07	78.1329
TCGA-A5-A1OF-01A-11R-A14D-07	22.7746
TCGA-A5-A0VQ-01A-11R-A104-07	9.49588
TCGA-A5-A0VP-01A-21R-A104-07	63.1258
TCGA-A5-A0VO-01A-21R-A109-07	46.888
TCGA-A5-A0RA-01A-21R-A104-07	59.5641
TCGA-A5-A0R9-01A-11R-A104-07	51.0481
TCGA-A5-A0R8-01A-11R-A104-07	43.7396
TCGA-A5-A0R7-01A-31R-A16W-07	61.7617
TCGA-A5-A0R6-01A-11R-A104-07	114.459
TCGA-A5-A0GX-01A-11R-A040-07	66.1554
TCGA-A5-A0GW-01A-11R-A16W-07	78.0581
TCGA-A5-A0GV-01A-31R-A16W-07	29.0022
TCGA-A5-A0GU-01A-11R-A16W-07	33.315
TCGA-A5-A0GR-01A-11R-A118-07	4.90227
TCGA-A5-A0GQ-01A-11R-A118-07	20.6059
TCGA-A5-A0GP-01A-11R-A040-07	154.573
TCGA-A5-A0GN-01A-11R-A040-07	10.0575
TCGA-A5-A0GM-01A-11R-A040-07	98.7673
TCGA-A5-A0GJ-01A-11R-A040-07	46.8182
TCGA-A5-A0GI-01A-11R-A040-07	41.8564
TCGA-A5-A0GH-01A-21R-A16W-07	154.489
TCGA-A5-A0GG-01A-11R-A118-07	58.4496
TCGA-A5-A0GE-01A-11R-A16W-07	92.2808
TCGA-A5-A0GD-01A-11R-A16W-07	78.6344
TCGA-A5-A0GB-01A-11R-A040-07	223.505
TCGA-A5-A0GA-01A-11R-A040-07	150.406
TCGA-A5-A0G9-01A-11R-A040-07	39.8574
TCGA-A5-A0G5-01A-11R-A040-07	65.8379
TCGA-A5-A0G3-01A-11R-A040-07	161.361
TCGA-A5-A0G2-01A-11R-A16W-07	7.93452
TCGA-A5-A0G1-01A-11R-A118-07	3.08659
TCGA-5S-A9Q8-01A-11R-A40A-07	16.4961
TCGA-5B-A90C-01A-11R-A37O-07	247.694
TCGA-4E-A92E-01A-11R-A37O-07	32.7862
TCGA-2E-A9G8-01A-11R-A40A-07	126.402
